# Supplementary material for: Esrrb Regulates Specific Feed-Forward Loops to Transit From Pluripotency Into Early Stages of Differentiation
Source: Front Cell Dev Biol. 2022 May 16;10:820255. doi: 10.3389/fcell.2022.820255 (PMC9149258; doi:10.3389/fcell.2022.820255)
Supplement: Supplementary file 1 [file Table2.xlsx]

## Sheet: Esrrb Chip Seq at Mirs
Table S2
Distribution of Esrrb peaks on miR promoters extracted from (Sevilla et al., 2021) PMID: 33816475
gid	chromosome	name	txStart	txEnd	strand	no.intervals	bid	c1	c2	c	dts	dcs	dte	dce	symbol
5	chr1	mmu-mir-1928	74253128	74253194	-	1	1267	3Distal		3Distal	8385	8385	8319	8386	mmu-mir-1928
6	chr1	mmu-mir-26b	74440884	74440968	+	5	1282|1283|1284|1285|1286	5Distal|5Distal|5Distal|5Distal|3Distal	||||	5Distal	-7277|-4479|-3878|-2890|2873	-7362|-4564|-3963|-2975|2788	-7361|-4563|-3962|-2974|2789	-7361|-4563|-3962|-2974|2789	mmu-mir-26b
10	chr1	mmu-mir-135b	134094665	134094761	+	6	2317|2318|2319|2320|2321|2322	5Distal|5Distal|5Distal|5Distal|promoter|3Distal	|||||	promoter	-7853|-3410|-2830|-2437|-257|2959	-7950|-3507|-2927|-2534|-354|2862	-7949|-3506|-2926|-2533|-353|2863	-7949|-3506|-2926|-2533|-353|2863	mmu-mir-135b
17	chr1	mmu-mir-2134-1	169270471	169270525	-	1	3247	5Distal		5Distal	-9626	-9626	-9680	-9625	mmu-mir-2134-1
18	chr1	mmu-mir-689-1	169270532	169270640	-	1	3247	5Distal		5Distal	-9511	-9511	-9619	-9510	mmu-mir-689-1
20	chr1	mmu-mir-1981	186646286	186646367	-	4	3735|3736|3737|3738	3Distal|5Distal|5Distal|5Distal	|||	5Distal	5136|-2281|-4654|-6776	5136|-2281|-4654|-6776	5055|-2362|-4735|-6857	5137|-2280|-4653|-6775	mmu-mir-1981
21	chr1	mmu-mir-664	187066854	187066922	+	1	3757	3Distal		3Distal	4089	4020	4021	4021	mmu-mir-664
24	chr1	mmu-mir-205	195333657	195333724	-	3	3975|3976|3977	3Distal|3Distal|5Distal	||	5Distal	3251|2715|-6654	3251|2715|-6654	3184|2648|-6721	3252|2716|-6653	mmu-mir-205
289	chr10	mmu-mir-1929	44079482	44079574	+	3	4862|4863|4864	promoter|3Distal|3Distal	||	promoter	-704|8098|9193	-797|8005|9100	-796|8006|9101	-796|8006|9101	mmu-mir-1929
291	chr10	mmu-mir-678	75670071	75670154	-	1	5642	5Distal		5Distal	-7711	-7711	-7794	-7710	mmu-mir-678
292	chr10	mmu-mir-1930	77103969	77104052	+	2	5704|5705	3Distal|3Distal	|	3Distal	6903|10006	6819|9922	6820|9923	6820|9923	mmu-mir-1930
293	chr10	mmu-mir-1982	80291542	80291615	+	3	5906|5907|5908	5Distal|3Distal|3Distal	||	5Distal	-2604|2435|8765	-2678|2361|8691	-2677|2362|8692	-2677|2362|8692	mmu-mir-1982
295	chr10	mmu-mir-1931	92625530	92625648	+	1	6305	5Distal		5Distal	-2216	-2335	-2334	-2334	mmu-mir-1931
312	chr11	mmu-mir-467f	69448902	69449021	-	4	8891|8892|8893|8894	3Distal|3Distal|3Distal|promoter	|||	promoter	7171|3228|2815|-743	7171|3228|2815|-743	7052|3109|2696|-862	7172|3229|2816|-742	mmu-mir-467f
313	chr11	mmu-mir-1934	69476545	69476627	+	6	8895|8896|8897|8898|8899|8900	5Distal|5Distal|promoter|3Distal|3Distal|3Distal	|||||	promoter	-8295|-7568|-350|3310|8349|9083	-8378|-7651|-433|3227|8266|9000	-8377|-7650|-432|3228|8267|9001	-8377|-7650|-432|3228|8267|9001	mmu-mir-1934
314	chr11	mmu-mir-324	69825545	69825633	+	1	8943	3Distal		3Distal	3232	3143	3144	3144	mmu-mir-324
315	chr11	mmu-mir-497	70048219	70048302	+	5	8949|8950|8951|8952|8953	5Distal|5Distal|5Distal|promoter|3Distal	||||	promoter	-8101|-5347|-2029|-418|3131	-8185|-5431|-2113|-502|3047	-8184|-5430|-2112|-501|3048	-8184|-5430|-2112|-501|3048	mmu-mir-497
316	chr11	mmu-mir-195	70048544	70048637	+	5	8949|8950|8951|8952|8953	5Distal|5Distal|5Distal|promoter|3Distal	||||	promoter	-8426|-5672|-2354|-743|2806	-8520|-5766|-2448|-837|2712	-8519|-5765|-2447|-836|2713	-8519|-5765|-2447|-836|2713	mmu-mir-195
317	chr11	mmu-mir-212	74986890	74986980	+	4	9124|9125|9126|9127	5Distal|5Distal|5Distal|promoter	|||	promoter	-5913|-5031|-3999|187	-6004|-5122|-4090|96	-6003|-5121|-4089|97	-6003|-5121|-4089|97	mmu-mir-212
318	chr11	mmu-mir-132	74987184	74987249	+	4	9124|9125|9126|9127	5Distal|5Distal|5Distal|promoter	|||	promoter	-6207|-5325|-4293|-107	-6273|-5391|-4359|-173	-6272|-5390|-4358|-172	-6272|-5390|-4358|-172	mmu-mir-132
319	chr11	mmu-mir-22	75277218	75277312	+	3	9143|9144|9145	5Distal|promoter|promoter	||	promoter	-2022|-1386|-579	-2117|-1481|-674	-2116|-1480|-673	-2116|-1480|-673	mmu-mir-22
320	chr11	mmu-mir-423	76891566	76891674	-	1	9225	5Distal		5Distal	-8734	-8734	-8842	-8733	mmu-mir-423
323	chr11	mmu-mir-193	79525471	79525536	+	3	9388|9389|9390	5Distal|5Distal|promoter	||	promoter	-7452|-4149|-912	-7518|-4215|-978	-7517|-4214|-977	-7517|-4214|-977	mmu-mir-193
324	chr11	mmu-mir-365-2	79539902	79540013	+	1	9391	3Distal		3Distal	5446	5334	5335	5335	mmu-mir-365-2
326	chr11	mmu-mir-21	86397569	86397660	-	3	9581|9582|9583	3Distal|3Distal|5Distal	||	5Distal	8117|3621|-2336	8117|3621|-2336	8026|3530|-2427	8118|3622|-2335	mmu-mir-21
327	chr11	mmu-mir-301a	86926506	86926591	+	1	9610	5Distal		5Distal	-3583	-3669	-3668	-3668	mmu-mir-301a
328	chr11	mmu-mir-142	87570366	87570429	+	2	9638|9639	5Distal|5Distal	|	5Distal	-7116|-4361	-7180|-4425	-7179|-4424	-7179|-4424	mmu-mir-142
330	chr11	mmu-mir-10a	96178479	96178588	+	3	10039|10040|10041	5Distal|promoter|3Distal	||	promoter	-4965|982|7089	-5075|872|6979	-5074|873|6980	-5074|873|6980	mmu-mir-10a
331	chr11	mmu-mir-152	96711707	96711779	+	3	10071|10072|10073	5Distal|promoter|3Distal	||	promoter	-4803|666|7097	-4876|593|7024	-4875|594|7025	-4875|594|7025	mmu-mir-152
332	chr11	mmu-mir-1932	119251786	119251875	+	8	11609|11610|11611|11612|11613|11614|11615|11616	5Distal|5Distal|promoter|3Distal|3Distal|3Distal|3Distal|3Distal	|||||||	promoter	-8392|-4044|-307|1846|2379|4521|5095|6213	-8482|-4134|-397|1756|2289|4431|5005|6123	-8481|-4133|-396|1757|2290|4432|5006|6124	-8481|-4133|-396|1757|2290|4432|5006|6124	mmu-mir-1932
336	chr12	mmu-mir-1938	40949299	40949398	-	2	12350|12351	promoter|promoter	|	promoter	250|-647	250|-647	151|-746	251|-646	mmu-mir-1938
337	chr12	mmu-mir-1892	55746920	55746999	-	1	12481	5Distal		5Distal	-6522	-6522	-6601	-6521	mmu-mir-1892
338	chr12	mmu-mir-681	70864822	70864931	-	1	12639	3Distal		3Distal	5919	5919	5810	5920	mmu-mir-681
340	chr12	mmu-mir-1190	102259883	102260003	-	2	13453|13454	3Distal|5Distal	|	5Distal	5033|-5361	5033|-5361	4913|-5481	5034|-5360	mmu-mir-1190
342	chr12	mmu-mir-342	109896830	109896928	+	1	13700	promoter		promoter	-1218	-1317	-1316	-1316	mmu-mir-342
402	chr13	mmu-mir-1896	21537029	21537109	+	2	14264|14265	5Distal|3Distal	|	5Distal	-4163|8556	-4244|8475	-4243|8476	-4243|8476	mmu-mir-1896
403	chr13	mmu-mir-1983	21988787	21988918	-	1	14288	5Distal		5Distal	-4355	-4355	-4486	-4354	mmu-mir-1983
404	chr13	mmu-mir-2141	44844997	44845085	-	1	14787	5Distal		5Distal	-2238	-2238	-2326	-2237	mmu-mir-2141
405	chr13	mmu-let-7d	48631381	48631483	-	3	14908|14909|14910	5Distal|5Distal|5Distal	||	5Distal	-4315|-9339|-9830	-4315|-9339|-9830	-4417|-9441|-9932	-4314|-9338|-9829	mmu-let-7d
406	chr13	mmu-let-7f-1	48633198	48633286	-	4	14908|14909|14910|14911	5Distal|5Distal|5Distal|5Distal	|||	5Distal	-2512|-7536|-8027|-8810	-2512|-7536|-8027|-8810	-2600|-7624|-8115|-8898	-2511|-7535|-8026|-8809	mmu-let-7f-1
407	chr13	mmu-let-7a-1	48633548	48633641	-	4	14908|14909|14910|14911	5Distal|5Distal|5Distal|5Distal	|||	5Distal	-2157|-7181|-7672|-8455	-2157|-7181|-7672|-8455	-2250|-7274|-7765|-8548	-2156|-7180|-7671|-8454	mmu-let-7a-1
410	chr13	mmu-mir-874	58124486	58124561	-	1	15271	5Distal		5Distal	-8704	-8704	-8779	-8703	mmu-mir-874
412	chr13	mmu-mir-713	62862099	62862206	+	1	15384	3Distal		3Distal	3937	3829	3830	3830	mmu-mir-713
413	chr13	mmu-mir-23b	63401792	63401865	+	2	15398|15399	5Distal|5Distal	|	5Distal	-6583|-5799	-6657|-5873	-6656|-5872	-6656|-5872	mmu-mir-23b
414	chr13	mmu-mir-27b	63402020	63402092	+	2	15398|15399	5Distal|5Distal	|	5Distal	-6811|-6027	-6884|-6100	-6883|-6099	-6883|-6099	mmu-mir-27b
415	chr13	mmu-mir-24-1	63402516	63402583	+	2	15398|15399	5Distal|5Distal	|	5Distal	-7307|-6523	-7375|-6591	-7374|-6590	-7374|-6590	mmu-mir-24-1
417	chr13	mmu-mir-692-2	74544513	74544621	+	2	15649|15650	5Distal|3Distal	|	5Distal	-7580|4422	-7689|4313	-7688|4314	-7688|4314	mmu-mir-692-2
420	chr13	mmu-mir-9-2	83878419	83878490	+	2	15734|15735	5Distal|5Distal	|	5Distal	-9021|-7485	-9093|-7557	-9092|-7556	-9092|-7556	mmu-mir-9-2
421	chr13	mmu-mir-1940	96100535	96100638	+	4	15856|15857|15858|15859	5Distal|5Distal|3Distal|3Distal	|||	5Distal	-5605|-4839|2116|5680	-5709|-4943|2012|5576	-5708|-4942|2013|5577	-5708|-4942|2013|5577	mmu-mir-1940
423	chr13	mmu-mir-1904	110694017	110694096	+	2	16214|16215	promoter|promoter	|	promoter	-1292|-236	-1372|-316	-1371|-315	-1371|-315	mmu-mir-1904
427	chr14	mmu-mir-346	35707795	35707892	+	1	17020	5Distal		5Distal	-2150	-2248	-2247	-2247	mmu-mir-346
429	chr14	mmu-mir-685	51427159	51427267	-	3	17234|17235|17236	3Distal|promoter|promoter	||	promoter	2563|-6|-386	2563|-6|-386	2455|-114|-494	2564|-5|-385	mmu-mir-685
431	chr14	mmu-mir-208a	55567897	55567979	-	2	17367|17368	3Distal|5Distal	|	5Distal	9385|-7591	9385|-7591	9303|-7673	9386|-7590	mmu-mir-208a
433	chr14	mmu-mir-719	60847643	60847752	-	1	17523	3Distal		3Distal	10091	10091	9982	10092	mmu-mir-719
438	chr14	mmu-mir-124-1	65209494	65209578	+	7	17688|17689|17690|17691|17692|17693|17694	5Distal|5Distal|5Distal|promoter|promoter|3Distal|3Distal	||||||	promoter	-3328|-2818|-2267|-683|771|4717|8777	-3413|-2903|-2352|-768|686|4632|8692	-3412|-2902|-2351|-767|687|4633|8693	-3412|-2902|-2351|-767|687|4633|8693	mmu-mir-124-1
439	chr14	mmu-mir-320	70843317	70843398	+	1	17860	promoter		promoter	-125	-207	-206	-206	mmu-mir-320
443	chr14	mmu-mir-759	80138238	80138335	+	1	18080	5Distal		5Distal	-4770	-4868	-4867	-4867	mmu-mir-759
454	chr15	mmu-mir-1907	50720571	50720660	-	2	19145|19146	promoter|promoter	|	promoter	477|-1382	477|-1382	388|-1471	478|-1381	mmu-mir-1907
457	chr15	mmu-mir-151	73085245	73085312	-	1	19399	3Distal		3Distal	8127	8127	8060	8128	mmu-mir-151
458	chr15	mmu-mir-464	74476179	74476249	+	2	19462|19463	5Distal|5Distal	|	5Distal	-6866|-5361	-6937|-5432	-6936|-5431	-6936|-5431	mmu-mir-464
460	chr15	mmu-mir-1943	79205658	79205730	-	1	19780	3Distal		3Distal	6438	6438	6366	6439	mmu-mir-1943
461	chr15	mmu-mir-1944	79913281	79913354	-	4	19865|19866|19867|19868	3Distal|promoter|5Distal|5Distal	|||	promoter	4299|-499|-8148|-8964	4299|-499|-8148|-8964	4226|-572|-8221|-9037	4300|-498|-8147|-8963	mmu-mir-1944
462	chr15	mmu-mir-33	82028552	82028620	+	2	19999|20000	5Distal|5Distal	|	5Distal	-9964|-8461	-10033|-8530	-10032|-8529	-10032|-8529	mmu-mir-33
463	chr15	mmu-mir-let-7c-2	85537033	85537127	+	2	20200|20201	3Distal|3Distal	|	3Distal	2874|3802	2779|3707	2780|3708	2780|3708	mmu-let-7c-2
464	chr15	mmu-mir-let-7b	85537749	85537833	+	2	20200|20201	3Distal|3Distal	|	3Distal	2158|3086	2073|3001	2074|3002	2074|3002	mmu-let-7b
465	chr15	mmu-mir-2143-3	86025199	86025280	+	2	20233|20234	5Distal|5Distal	|	5Distal	-9531|-8669	-9613|-8751	-9612|-8750	-9612|-8750	mmu-mir-2143-3
466	chr15	mmu-mir-2135-5	86025489	86025590	+	2	20233|20234	5Distal|5Distal	|	5Distal	-9821|-8959	-9923|-9061	-9922|-9060	-9922|-9060	mmu-mir-2135-5
467	chr15	mmu-mir-1941	101199783	101199865	+	2	20819|20820	5Distal|5Distal	|	5Distal	-3201|-2770	-3284|-2853	-3283|-2852	-3283|-2852	mmu-mir-1941
468	chr15	mmu-mir-688	102502223	102502297	-	3	20895|20896|20897	3Distal|promoter|promoter	||	promoter	6089|855|-1722	6089|855|-1722	6015|781|-1796	6090|856|-1721	mmu-mir-688
469	chr15	mmu-mir-196a-2	102803781	102803865	+	3	20909|20910|20911	5Distal|5Distal|3Distal	||	5Distal	-6805|-6490|8583	-6890|-6575|8498	-6889|-6574|8499	-6889|-6574|8499	mmu-mir-196a-2
470	chr15	mmu-mir-615	102845341	102845432	+	2	20913|20914	5Distal|promoter	|	promoter	-3519|-1121	-3611|-1213	-3610|-1212	-3610|-1212	mmu-mir-615
472	chr16	mmu-mir-1937b	4820930	4821056	-	2	21016|21017	3Distal|3Distal	|	3Distal	3701|2510	3701|2510	3575|2384	3702|2511	mmu-mir-1937b
473	chr16	mmu-mir-689-2	11144133	11144241	+	3	21228|21229|21230	5Distal|promoter|promoter	|5UTR:exon.1|	promoter	-9544|69|674	-9653|-40|565	-9652|-39|566	-9652|-39|566	mmu-mir-689-2
474	chr16	mmu-mir-2134-4	11144248	11144304	+	3	21228|21229|21230	5Distal|promoter|promoter	||	promoter	-9659|-46|559	-9716|-103|502	-9715|-102|503	-9715|-102|503	mmu-mir-2134-4
475	chr16	mmu-mir-1945	11254461	11254538	-	2	21233|21234	promoter|promoter	|	promoter	958|-61	958|-61	881|-138	959|-60	mmu-mir-1945
478	chr16	mmu-mir-484	14159719	14159785	+	1	21326	3Distal		3Distal	9946	9879	9880	9880	mmu-mir-484
479	chr16	mmu-mir-130b	17124154	17124235	-	2	21376|21377	3Distal|3Distal	|	3Distal	2370|1201	2370|1201	2289|1120	2371|1202	mmu-mir-130b
480	chr16	mmu-mir-301b	17124493	17124589	-	2	21376|21377	3Distal|3Distal	|	3Distal	2724|1555	2724|1555	2628|1459	2725|1556	mmu-mir-301b
481	chr16	mmu-mir-1306	18284301	18284371	-	2	21428|21429	5Distal|5Distal	|	5Distal	-4832|-5191	-4832|-5191	-4902|-5261	-4831|-5190	mmu-mir-1306
482	chr16	mmu-mir-185	18327494	18327558	-	1	21431	3Distal		3Distal	3243	3243	3179	3244	mmu-mir-185
484	chr16	mmu-mir-28	24827941	24828026	+	1	21663	5Distal		5Distal	-8543	-8629	-8628	-8628	mmu-mir-28
489	chr16	mmu-mir-568	43640768	43640850	+	1	22172	5Distal		5Distal	-2080	-2163	-2162	-2162	mmu-mir-568
490	chr16	mmu-mir-2135-3	57391345	57391454	-	1	22321	promoter		promoter	-296	-296	-405	-295	mmu-mir-2135-3
494	chr16	mmu-mir-125b-2	77646518	77646588	+	1	22438	promoter		promoter	-1653	-1724	-1723	-1723	mmu-mir-125b-2
495	chr16	mmu-mir-155	84714385	84714449	+	1	22465	3Distal		3Distal	6910	6845	6846	6846	mmu-mir-155
497	chr17	mmu-mir-692-1	7099578	7099686	-	3	22980|22981|22982	3Distal|3Distal|3Distal	||	3Distal	2952|2499|1783	2952|2499|1783	2844|2391|1675	2953|2500|1784	mmu-mir-692-1
498	chr17	mmu-mir-99b	17967152	17967221	+	8	23224|23225|23226|23227|23228|23229|23230|23231	5Distal|5Distal|5Distal|promoter|promoter|promoter|3Distal|3Distal	|||||||	promoter	-4080|-3333|-2356|-1607|586|837|4966|7987	-4150|-3403|-2426|-1677|516|767|4896|7917	-4149|-3402|-2425|-1676|517|768|4897|7918	-4149|-3402|-2425|-1676|517|768|4897|7918	mmu-mir-99b
499	chr17	mmu-mir-let-7e	17967316	17967408	+	8	23224|23225|23226|23227|23228|23229|23230|23231	5Distal|5Distal|5Distal|promoter|promoter|promoter|3Distal|3Distal	|||||||	promoter	-4244|-3497|-2520|-1771|422|673|4802|7823	-4337|-3590|-2613|-1864|329|580|4709|7730	-4336|-3589|-2612|-1863|330|581|4710|7731	-4336|-3589|-2612|-1863|330|581|4710|7731	mmu-let-7e
500	chr17	mmu-mir-125a	17967776	17967843	+	8	23224|23225|23226|23227|23228|23229|23230|23231	5Distal|5Distal|5Distal|5Distal|promoter|promoter|3Distal|3Distal	|||||||	promoter	-4704|-3957|-2980|-2231|-38|213|4342|7363	-4772|-4025|-3048|-2299|-106|145|4274|7295	-4771|-4024|-3047|-2298|-105|146|4275|7296	-4771|-4024|-3047|-2298|-105|146|4275|7296	mmu-mir-125a
501	chr17	mmu-mir-219-1	34161928	34162037	-	1	24048	5Distal		5Distal	-6593	-6593	-6702	-6592	mmu-mir-219-1
502	chr17	mmu-mir-1894	36054834	36054914	+	4	24196|24197|24198|24199	5Distal|promoter|promoter|3Distal	|||	promoter	-8121|-1160|840|4603	-8202|-1241|759|4522	-8201|-1240|760|4523	-8201|-1240|760|4523	mmu-mir-1894
503	chr17	mmu-mir-877	36097675	36097759	-	1	24202	5Distal		5Distal	-9160	-9160	-9244	-9159	mmu-mir-877
504	chr17	mmu-mir-715	39981081	39981190	+	1	24265	3Distal		3Distal	1781	1671	1672	1672	mmu-mir-715
505	chr17	mmu-mir-2133-2	39984071	39984165	+	1	24265	promoter		promoter	-1209	-1304	-1303	-1303	mmu-mir-2133-2
507	chr17	mmu-mir-7b	56382411	56382521	+	1	24759	promoter		promoter	-831	-942	-941	-941	mmu-mir-7b
509	chr18	mmu-mir-1893	6490562	6490644	-	1	25665	promoter		promoter	-208	-208	-290	-207	mmu-mir-1893
511	chr18	mmu-mir-1-2-as	10785444	10785565	+	1	25712	3Distal		3Distal	7876	7754	7755	7755	mmu-mir-1-2-as
512	chr18	mmu-mir-1-2	10785479	10785550	-	1	25712	5Distal		5Distal	-7770	-7770	-7841	-7769	mmu-mir-1-2
513	chr18	mmu-mir-1901	11998870	11998947	-	1	25745	3Distal		3Distal	1018	1018	941	1019	mmu-mir-1901
514	chr18	mmu-mir-1948	12873320	12873404	+	1	25780	3Distal		3Distal	6344	6259	6260	6260	mmu-mir-1948
515	chr18	mmu-mir-187	24587611	24587671	-	2	25948|25949	promoter|5Distal	|	promoter	-148|-6697	-148|-6697	-208|-6757	-147|-6696	mmu-mir-187
516	chr18	mmu-mir-1949	35714221	35714290	+	2	26161|26162	3Distal|3Distal	|	3Distal	4844|7667	4774|7597	4775|7598	4775|7598	mmu-mir-1949
517	chr18	mmu-mir-378	61557489	61557554	-	2	26677|26678	5Distal|5Distal	|	5Distal	-2498|-2899	-2498|-2899	-2563|-2964	-2497|-2898	mmu-mir-378
518	chr18	mmu-mir-145	61807479	61807548	-	4	26692|26693|26694|26695	3Distal|3Distal|3Distal|3Distal	|||	3Distal	9958|8041|7726|3952	9958|8041|7726|3952	9889|7972|7657|3883	9959|8042|7727|3953	mmu-mir-145
519	chr18	mmu-mir-143	61808850	61808912	-	3	26693|26694|26695	3Distal|3Distal|3Distal	||	3Distal	9405|9090|5316	9405|9090|5316	9343|9028|5254	9406|9091|5317	mmu-mir-143
521	chr18	mmu-mir-694	66378918	66378987	-	1	26823	5Distal		5Distal	-4113	-4113	-4182	-4112	mmu-mir-694
526	chr19	mmu-mir-1192	23223921	23224041	+	8	27951|27952|27953|27954|27955|27956|27957|27958	5Distal|5Distal|5Distal|5Distal|5Distal|promoter|3Distal|3Distal	|||||||	promoter	-8539|-6443|-5768|-5218|-4280|-1953|2879|4339	-8660|-6564|-5889|-5339|-4401|-2074|2758|4218	-8659|-6563|-5888|-5338|-4400|-2073|2759|4219	-8659|-6563|-5888|-5338|-4400|-2073|2759|4219	mmu-mir-1192
93	chr2	mmu-mir-2135-1	20821605	20821714	+	1	29365	5Distal		5Distal	-5669	-5779	-5778	-5778	mmu-mir-2135-1
94	chr2	mmu-mir-126	26446877	26446949	+	3	29489|29490|29491	5Distal|3Distal|3Distal	||	5Distal	-4539|3374|9404	-4612|3301|9331	-4611|3302|9332	-4611|3302|9332	mmu-mir-126
95	chr2	mmu-mir-219-2	29701151	29701247	-	1	29637	3Distal		3Distal	9927	9927	9831	9928	mmu-mir-219-2
96	chr2	mmu-mir-199b	32173980	32174089	+	1	29852	5Distal		5Distal	-6394	-6504	-6503	-6503	mmu-mir-199b
97	chr2	mmu-mir-1954	32507849	32507934	+	2	29891|29892	5Distal|3Distal	|	5Distal	-4750|1550	-4836|1464	-4835|1465	-4835|1465	mmu-mir-1954
100	chr2	mmu-mir-10b	74564127	74564194	+	2	30607|30608	3Distal|3Distal	|	3Distal	5202|9441	5134|9373	5135|9374	5135|9374	mmu-mir-10b
102	chr2	mmu-mir-130a	84581272	84581335	-	6	30756|30757|30758|30759|30760|30761	3Distal|3Distal|promoter|promoter|5Distal|5Distal	|||||	promoter	2711|2386|-420|-1699|-2728|-3226	2711|2386|-420|-1699|-2728|-3226	2648|2323|-483|-1762|-2791|-3289	2712|2387|-419|-1698|-2727|-3225	mmu-mir-130a
103	chr2	mmu-mir-1955	92032134	92032231	+	2	30893|30894	5Distal|5Distal	|	5Distal	-8879|-8545	-8977|-8643	-8976|-8642	-8976|-8642	mmu-mir-1955
104	chr2	mmu-mir-129-2	94081521	94081610	-	1	30987	5Distal		5Distal	-2129	-2129	-2218	-2128	mmu-mir-129-2
105	chr2	mmu-mir-670	94101457	94101556	-	1	30988	promoter		promoter	-1894	-1894	-1993	-1893	mmu-mir-670
108	chr2	mmu-mir-674	117010863	117010962	+	1	31250	3Distal		3Distal	9351	9251	9252	9252	mmu-mir-674
109	chr2	mmu-mir-147	122466539	122466617	+	1	31428	5Distal		5Distal	-9990	-10069	-10068	-10068	mmu-mir-147
112	chr2	mmu-mir-1953	151793265	151793353	-	4	31951|31952|31953|31954	3Distal|3Distal|5Distal|5Distal	|||	5Distal	8157|2807|-5239|-5769	8157|2807|-5239|-5769	8069|2719|-5327|-5857	8158|2808|-5238|-5768	mmu-mir-1953
114	chr2	mmu-mir-499	155448616	155448694	+	5	32188|32189|32190|32191|32192	5Distal|promoter|3Distal|3Distal|3Distal	||||	promoter	-9987|-1507|3572|4299|8282	-10066|-1586|3493|4220|8203	-10065|-1585|3494|4221|8204	-10065|-1585|3494|4221|8204	mmu-mir-499
115	chr2	mmu-mir-297a-6	169144385	169144466	-	2	32979|32980	3Distal|3Distal	|	3Distal	4373|3085	4373|3085	4292|3004	4374|3086	mmu-mir-297a-6
116	chr2	mmu-mir-296	174092548	174092626	-	6	33217|33218|33219|33220|33221|33222	3Distal|3Distal|3Distal|5Distal|5Distal|5Distal	|||||	5Distal	9638|6883|5541|-3489|-6199|-6565	9638|6883|5541|-3489|-6199|-6565	9560|6805|5463|-3567|-6277|-6643	9639|6884|5542|-3488|-6198|-6564	mmu-mir-296
117	chr2	mmu-mir-298	174093005	174093086	-	5	33218|33219|33220|33221|33222	3Distal|3Distal|5Distal|5Distal|5Distal	||||	5Distal	7343|6001|-3029|-5739|-6105	7343|6001|-3029|-5739|-6105	7262|5920|-3110|-5820|-6186	7344|6002|-3028|-5738|-6104	mmu-mir-298
121	chr3	mmu-mir-124-2	17695662	17695770	+	5	33602|33603|33604|33605|33606	5Distal|5Distal|5Distal|promoter|promoter	||||	promoter	-8770|-8370|-7695|-1918|-1083	-8879|-8479|-7804|-2027|-1192	-8878|-8478|-7803|-2026|-1191	-8878|-8478|-7803|-2026|-1191	mmu-mir-124-2
124	chr3	mmu-mir-1897	34537386	34537464	+	5	33925|33926|33927|33928|33929	3Distal|3Distal|3Distal|3Distal|3Distal	||||	3Distal	1290|2388|3962|7923|9899	1211|2309|3883|7844|9820	1212|2310|3884|7845|9821	1212|2310|3884|7845|9821	mmu-mir-1897
128	chr3	mmu-mir-466k	85271299	85271420	+	1	34527	3Distal		3Distal	2561	2439	2440	2440	mmu-mir-466k
129	chr3	mmu-mir-9-1	88019520	88019608	+	2	34621|34622	promoter|3Distal	|	promoter	-485|5454	-574|5365	-573|5366	-573|5366	mmu-mir-9-1
130	chr3	mmu-mir-1905	88340223	88340304	-	8	34647|34648|34649|34650|34651|34652|34653|34654	3Distal|3Distal|3Distal|3Distal|3Distal|5Distal|5Distal|5Distal	|||||||	5Distal	9891|7526|4882|4404|1980|-3230|-3886|-9182	9891|7526|4882|4404|1980|-3230|-3886|-9182	9810|7445|4801|4323|1899|-3311|-3967|-9263	9892|7527|4883|4405|1981|-3229|-3885|-9181	mmu-mir-1905
132	chr3	mmu-mir-92b	89031038	89031120	-	5	34705|34706|34707|34708|34709	3Distal|3Distal|promoter|promoter|5Distal	||||	promoter	1896|1163|-232|-1125|-2355	1896|1163|-232|-1125|-2355	1814|1081|-314|-1207|-2437	1897|1164|-231|-1124|-2354	mmu-mir-92b
133	chr3	mmu-mir-190b	89873942	89874021	+	2	34781|34782	3Distal|3Distal	|	3Distal	4230|9332	4150|9252	4151|9253	4151|9253	mmu-mir-190b
135	chr3	mmu-mir-137	118136775	118136847	+	2	35438|35439	5Distal|promoter	|	promoter	-2307|616	-2380|543	-2379|544	-2379|544	mmu-mir-137
137	chr3	mmu-mir-760	121996503	121996621	-	5	35508|35509|35510|35511|35512	3Distal|promoter|promoter|promoter|5Distal	||||	promoter	1658|457|-182|-480|-4505	1658|457|-182|-480|-4505	1540|339|-300|-598|-4623	1659|458|-181|-479|-4504	mmu-mir-760
138	chr3	mmu-mir-302b	127248146	127248219	+	1	35593	promoter		promoter	-290	-364	-363	-363	mmu-mir-302b
139	chr3	mmu-mir-302c	127248281	127248348	+	1	35593	promoter		promoter	-425	-493	-492	-492	mmu-mir-302c
140	chr3	mmu-mir-302a	127248414	127248482	+	1	35593	promoter		promoter	-558	-627	-626	-626	mmu-mir-302a
141	chr3	mmu-mir-302d	127248542	127248607	+	1	35593	promoter		promoter	-686	-752	-751	-751	mmu-mir-302d
142	chr3	mmu-mir-367	127248651	127248725	+	1	35593	promoter		promoter	-795	-870	-869	-869	mmu-mir-367
143	chr3	mmu-mir-1895	133903469	133903547	-	3	35731|35732|35733	3Distal|3Distal|promoter	||	promoter	4616|4312|193	4616|4312|193	4538|4234|115	4617|4313|194	mmu-mir-1895
144	chr3	mmu-mir-1956	138189385	138189449	+	3	35808|35809|35810	promoter|promoter|promoter	||	promoter	-308|108|472	-373|43|407	-372|44|408	-372|44|408	mmu-mir-1956
149	chr4	mmu-mir-207	40669950	40670028	+	1	36476	promoter		promoter	-642	-721	-720	-720	mmu-mir-207
151	chr4	mmu-mir-32	56908101	56908170	-	1	36909	5Distal		5Distal	-3503	-3503	-3572	-3502	mmu-mir-32
153	chr4	mmu-mir-455	62917885	62917966	+	1	37063	3Distal		3Distal	6417	6335	6336	6336	mmu-mir-455
154	chr4	mmu-mir-491	87767944	87768029	+	1	37263	5Distal		5Distal	-7115	-7201	-7200	-7200	mmu-mir-491
157	chr4	mmu-mir-101a	101019550	101019632	-	1	37409	5Distal		5Distal	-9582	-9582	-9664	-9581	mmu-mir-101a
158	chr4	mmu-mir-761	108690260	108690335	+	3	37633|37634|37635	5Distal|3Distal|3Distal	||	5Distal	-8252|4487|9088	-8328|4411|9012	-8327|4412|9013	-8327|4412|9013	mmu-mir-761
163	chr4	mmu-mir-698	124421025	124421133	+	1	38101	3Distal		3Distal	7976	7867	7868	7868	mmu-mir-698
164	chr4	mmu-mir-692-2	125181993	125182101	+	5	38172|38173|38174|38175|38176	5Distal|5Distal|5Distal|5Distal|promoter	||||	promoter	-9803|-9134|-7233|-5687|-1826	-9912|-9243|-7342|-5796|-1935	-9911|-9242|-7341|-5795|-1934	-9911|-9242|-7341|-5795|-1934	mmu-mir-692-2
165	chr4	mmu-mir-700	134972470	134972548	-	4	38980|38981|38982|38983	3Distal|3Distal|3Distal|5Distal	|||	5Distal	5177|3044|2181|-3608	5177|3044|2181|-3608	5099|2966|2103|-3686	5178|3045|2182|-3607	mmu-mir-700
166	chr4	mmu-mir-2134-2	138894249	138894305	+	3	39325|39326|39327	5Distal|promoter|promoter	||	promoter	-7517|-1360|-985	-7574|-1417|-1042	-7573|-1416|-1041	-7573|-1416|-1041	mmu-mir-2134-2
167	chr4	mmu-mir-2139	139523441	139523535	-	3	39372|39373|39374	promoter|promoter|5Distal	||	promoter	440|-41|-9893	440|-41|-9893	346|-135|-9987	441|-40|-9892	mmu-mir-2139
168	chr4	mmu-mir-34a	149442563	149442664	+	2	39978|39979	3Distal|3Distal	|	3Distal	4805|8485	4703|8383	4704|8384	4704|8384	mmu-mir-34a
173	chr5	mmu-mir-671	24097932	24098029	+	2	40635|40636	3Distal|3Distal	|	3Distal	3805|6920	3707|6822	3708|6823	3708|6823	mmu-mir-671
174	chr5	mmu-mir-1960	30497279	30497356	+	2	40770|40771	3Distal|3Distal	|	3Distal	1550|2835	1472|2757	1473|2758	1473|2758	mmu-mir-1960
179	chr5	mmu-mir-1961	93217477	93217588	-	1	41735	promoter		promoter	-70	-70	-181	-69	mmu-mir-1961
182	chr5	mmu-mir-469	113772106	113772179	+	4	42262|42263|42264|42265	5Distal|3Distal|3Distal|3Distal	|||	5Distal	-8156|1687|2843|5747	-8230|1613|2769|5673	-8229|1614|2770|5674	-8229|1614|2770|5674	mmu-mir-469
183	chr5	mmu-mir-1959	119975609	119975683	-	1	42722	3Distal		3Distal	3708	3708	3634	3709	mmu-mir-1959
185	chr5	mmu-mir-702	137467303	137467411	+	3	43699|43700|43701	5Distal|3Distal|3Distal	||	5Distal	-8764|9259|9835	-8873|9150|9726	-8872|9151|9727	-8872|9151|9727	mmu-mir-702
186	chr5	mmu-mir-25	138606549	138606632	-	4	43769|43770|43771|43772	3Distal|3Distal|promoter|5Distal	|||	promoter	9830|2106|-431|-5575	9830|2106|-431|-5575	9747|2023|-514|-5658	9831|2107|-430|-5574	mmu-mir-25
187	chr5	mmu-mir-93	138606751	138606838	-	4	43769|43770|43771|43772	3Distal|3Distal|promoter|5Distal	|||	promoter	10036|2312|-225|-5369	10036|2312|-225|-5369	9949|2225|-312|-5456	10037|2313|-224|-5368	mmu-mir-93
188	chr5	mmu-mir-106b	138606965	138607046	-	3	43770|43771|43772	3Distal|promoter|5Distal	||	promoter	2520|-17|-5161	2520|-17|-5161	2439|-98|-5242	2521|-16|-5160	mmu-mir-106b
190	chr6	mmu-mir-2133-1	3151217	3151307	+	1	44334	promoter		promoter	-433	-524	-523	-523	mmu-mir-2133-1
194	chr6	mmu-mir-129-1	28972619	28972691	+	10	44600|44601|44602|44603|44604|44605|44606|44607|44608|44609	5Distal|5Distal|5Distal|5Distal|promoter|promoter|3Distal|3Distal|3Distal|3Distal	|||||||||	promoter	-6162|-5355|-3883|-2281|-1605|805|2713|2969|3632|5780	-6235|-5428|-3956|-2354|-1678|732|2640|2896|3559|5707	-6234|-5427|-3955|-2353|-1677|733|2641|2897|3560|5708	-6234|-5427|-3955|-2353|-1677|733|2641|2897|3560|5708	mmu-mir-129-1
195	chr6	mmu-mir-182	30115918	30115992	-	7	44661|44662|44663|44664|44665|44666|44667	3Distal|promoter|promoter|promoter|5Distal|5Distal|5Distal	||||||	promoter	6229|832|-514|-1634|-5630|-8293|-9943	6229|832|-514|-1634|-5630|-8293|-9943	6155|758|-588|-1708|-5704|-8367|-10017	6230|833|-513|-1633|-5629|-8292|-9942	mmu-mir-182
196	chr6	mmu-mir-96	30119446	30119551	-	11	44661|44662|44663|44664|44665|44666|44667|44668|44669|44670|44671	3Distal|3Distal|3Distal|3Distal|5Distal|5Distal|5Distal|5Distal|5Distal|5Distal|5Distal	||||||||||	5Distal	9788|4391|3045|1925|-2071|-4734|-6384|-8020|-8575|-9048|-9691	9788|4391|3045|1925|-2071|-4734|-6384|-8020|-8575|-9048|-9691	9683|4286|2940|1820|-2176|-4839|-6489|-8125|-8680|-9153|-9796	9789|4392|3046|1926|-2070|-4733|-6383|-8019|-8574|-9047|-9690	mmu-mir-96
197	chr6	mmu-mir-183	30119668	30119737	-	11	44661|44662|44663|44664|44665|44666|44667|44668|44669|44670|44671	3Distal|3Distal|3Distal|3Distal|promoter|5Distal|5Distal|5Distal|5Distal|5Distal|5Distal	||||||||||	promoter	9974|4577|3231|2111|-1885|-4548|-6198|-7834|-8389|-8862|-9505	9974|4577|3231|2111|-1885|-4548|-6198|-7834|-8389|-8862|-9505	9905|4508|3162|2042|-1954|-4617|-6267|-7903|-8458|-8931|-9574	9975|4578|3232|2112|-1884|-4547|-6197|-7833|-8388|-8861|-9504	mmu-mir-183
198	chr6	mmu-mir-335	30691299	30691396	+	1	44701	5Distal		5Distal	-8357	-8455	-8454	-8454	mmu-mir-335
202	chr6	mmu-mir-704	47753575	47753651	-	1	45002	5Distal		5Distal	-9615	-9615	-9691	-9614	mmu-mir-704
203	chr6	mmu-mir-148a	51219811	51219909	-	2	45104|45105	promoter|promoter	|	promoter	-1001|-1338	-1001|-1338	-1099|-1436	-1000|-1337	mmu-mir-148a
204	chr6	mmu-mir-196b	52180080	52180164	-	11	45166|45167|45168|45169|45170|45171|45172|45173|45174|45175|45176	3Distal|3Distal|3Distal|3Distal|3Distal|3Distal|3Distal|promoter|promoter|5Distal|5Distal	||||||||||	promoter	8587|8235|7987|5654|5127|4449|3915|351|-1936|-3680|-9667	8587|8235|7987|5654|5127|4449|3915|351|-1936|-3680|-9667	8503|8151|7903|5570|5043|4365|3831|267|-2020|-3764|-9751	8588|8236|7988|5655|5128|4450|3916|352|-1935|-3679|-9666	mmu-mir-196b
206	chr6	mmu-mir-705	85286286	85286367	-	1	45580	3Distal		3Distal	3247	3247	3166	3248	mmu-mir-705
208	chr6	mmu-mir-141	124667932	124668003	-	3	46442|46443|46444	3Distal|promoter|promoter	||	promoter	5632|154|-178	5632|154|-178	5561|83|-249	5633|155|-177	mmu-mir-141
209	chr6	mmu-mir-200c	124668340	124668408	-	4	46442|46443|46444|46445	3Distal|promoter|promoter|5Distal	|||	promoter	6037|559|227|-9801	6037|559|227|-9801	5969|491|159|-9869	6038|560|228|-9800	mmu-mir-200c
211	chr6	mmu-mir-220	136348946	136349031	-	2	46788|46789	3Distal|5Distal	|	5Distal	8702|-7409	8702|-7409	8617|-7494	8703|-7408	mmu-mir-220
213	chr7	mmu-mir-290	3218627	3218709	+	11	47139|47140|47141|47142|47143|47144|47145|47146|47147|47148|47149	5Distal|5Distal|5Distal|5Distal|5Distal|5Distal|promoter|promoter|3Distal|3Distal|3Distal	||||||||||	promoter	-7847|-6950|-6342|-5341|-4831|-2101|-893|458|3744|8169|8361	-7930|-7033|-6425|-5424|-4914|-2184|-976|375|3661|8086|8278	-7929|-7032|-6424|-5423|-4913|-2183|-975|376|3662|8087|8279	-7929|-7032|-6424|-5423|-4913|-2183|-975|376|3662|8087|8279	mmu-mir-290
214	chr7	mmu-mir-291a	3218920	3219001	+	11	47139|47140|47141|47142|47143|47144|47145|47146|47147|47148|47149	5Distal|5Distal|5Distal|5Distal|5Distal|5Distal|promoter|promoter|3Distal|3Distal|3Distal	||||||||||	promoter	-8140|-7243|-6635|-5634|-5124|-2394|-1186|165|3451|7876|8068	-8222|-7325|-6717|-5716|-5206|-2476|-1268|83|3369|7794|7986	-8221|-7324|-6716|-5715|-5205|-2475|-1267|84|3370|7795|7987	-8221|-7324|-6716|-5715|-5205|-2475|-1267|84|3370|7795|7987	mmu-mir-291a
215	chr7	mmu-mir-292	3219190	3219271	+	11	47139|47140|47141|47142|47143|47144|47145|47146|47147|47148|47149	5Distal|5Distal|5Distal|5Distal|5Distal|5Distal|promoter|promoter|3Distal|3Distal|3Distal	||||||||||	promoter	-8410|-7513|-6905|-5904|-5394|-2664|-1456|-105|3181|7606|7798	-8492|-7595|-6987|-5986|-5476|-2746|-1538|-187|3099|7524|7716	-8491|-7594|-6986|-5985|-5475|-2745|-1537|-186|3100|7525|7717	-8491|-7594|-6986|-5985|-5475|-2745|-1537|-186|3100|7525|7717	mmu-mir-292
216	chr7	mmu-mir-291b	3219483	3219561	+	11	47139|47140|47141|47142|47143|47144|47145|47146|47147|47148|47149	5Distal|5Distal|5Distal|5Distal|5Distal|5Distal|promoter|promoter|3Distal|3Distal|3Distal	||||||||||	promoter	-8703|-7806|-7198|-6197|-5687|-2957|-1749|-398|2888|7313|7505	-8782|-7885|-7277|-6276|-5766|-3036|-1828|-477|2809|7234|7426	-8781|-7884|-7276|-6275|-5765|-3035|-1827|-476|2810|7235|7427	-8781|-7884|-7276|-6275|-5765|-3035|-1827|-476|2810|7235|7427	mmu-mir-291b
217	chr7	mmu-mir-293	3220344	3220423	+	11	47139|47140|47141|47142|47143|47144|47145|47146|47147|47148|47149	5Distal|5Distal|5Distal|5Distal|5Distal|5Distal|5Distal|promoter|3Distal|3Distal|3Distal	||||||||||	promoter	-9564|-8667|-8059|-7058|-6548|-3818|-2610|-1259|2027|6452|6644	-9644|-8747|-8139|-7138|-6628|-3898|-2690|-1339|1947|6372|6564	-9643|-8746|-8138|-7137|-6627|-3897|-2689|-1338|1948|6373|6565	-9643|-8746|-8138|-7137|-6627|-3897|-2689|-1338|1948|6373|6565	mmu-mir-293
218	chr7	mmu-mir-294	3220642	3220725	+	11	47139|47140|47141|47142|47143|47144|47145|47146|47147|47148|47149	5Distal|5Distal|5Distal|5Distal|5Distal|5Distal|5Distal|promoter|3Distal|3Distal|3Distal	||||||||||	promoter	-9862|-8965|-8357|-7356|-6846|-4116|-2908|-1557|1729|6154|6346	-9946|-9049|-8441|-7440|-6930|-4200|-2992|-1641|1645|6070|6262	-9945|-9048|-8440|-7439|-6929|-4199|-2991|-1640|1646|6071|6263	-9945|-9048|-8440|-7439|-6929|-4199|-2991|-1640|1646|6071|6263	mmu-mir-294
219	chr7	mmu-mir-295	3220774	3220842	+	11	47139|47140|47141|47142|47143|47144|47145|47146|47147|47148|47149	5Distal|5Distal|5Distal|5Distal|5Distal|5Distal|5Distal|promoter|3Distal|3Distal|3Distal	||||||||||	promoter	-9994|-9097|-8489|-7488|-6978|-4248|-3040|-1689|1597|6022|6214	-10063|-9166|-8558|-7557|-7047|-4317|-3109|-1758|1528|5953|6145	-10062|-9165|-8557|-7556|-7046|-4316|-3108|-1757|1529|5954|6146	-10062|-9165|-8557|-7556|-7046|-4316|-3108|-1757|1529|5954|6146	mmu-mir-295
221	chr7	mmu-mir-330	19766814	19766911	+	4	47518|47519|47520|47521	5Distal|5Distal|5Distal|promoter	|||	promoter	-8870|-4857|-2095|-385	-8968|-4955|-2193|-483	-8967|-4954|-2192|-482	-8967|-4954|-2192|-482	mmu-mir-330
222	chr7	mmu-mir-343	19971992	19972066	+	2	47552|47553	5Distal|5Distal	|	5Distal	-8708|-4276	-8783|-4351	-8782|-4350	-8782|-4350	mmu-mir-343
223	chr7	mmu-mir-1191	27990555	27990674	+	2	47818|47819	5Distal|3Distal	|	5Distal	-9217|6382	-9337|6262	-9336|6263	-9336|6263	mmu-mir-1191
224	chr7	mmu-mir-1963	29868655	29868713	-	4	48005|48006|48007|48008	3Distal|3Distal|promoter|5Distal	|||	promoter	6706|4061|-917|-2618	6706|4061|-917|-2618	6648|4003|-975|-2676	6707|4062|-916|-2617	mmu-mir-1963
225	chr7	mmu-mir-1964	30558313	30558395	+	3	48072|48073|48074	5Distal|5Distal|3Distal	||	5Distal	-8281|-4669|5166	-8364|-4752|5083	-8363|-4751|5084	-8363|-4751|5084	mmu-mir-1964
227	chr7	mmu-mir-150	52377127	52377191	+	5	48534|48535|48536|48537|48538	5Distal|5Distal|3Distal|3Distal|3Distal	||||	5Distal	-9603|-3262|1737|2857|7293	-9668|-3327|1672|2792|7228	-9667|-3326|1673|2793|7229	-9667|-3326|1673|2793|7229	mmu-mir-150
231	chr7	mmu-mir-7a-2	86033163	86033259	+	3	49086|49087|49088	5Distal|5Distal|3Distal	||	5Distal	-6897|-4677|7406	-6994|-4774|7309	-6993|-4773|7310	-6993|-4773|7310	mmu-mir-7a-2
232	chr7	mmu-mir-9-3	86650150	86650239	+	5	49122|49123|49124|49125|49126	5Distal|5Distal|5Distal|5Distal|5Distal	||||	5Distal	-9070|-8411|-7346|-5706|-4718	-9160|-8501|-7436|-5796|-4808	-9159|-8500|-7435|-5795|-4807	-9159|-8500|-7435|-5795|-4807	mmu-mir-9-3
233	chr7	mmu-mir-1965	87297776	87297901	-	4	49199|49200|49201|49202	3Distal|5Distal|5Distal|5Distal	|||	5Distal	3192|-4040|-5708|-7314	3192|-4040|-5708|-7314	3067|-4165|-5833|-7439	3193|-4039|-5707|-7313	mmu-mir-1965
234	chr7	mmu-mir-1839	88674802	88674874	+	1	49327	5Distal		5Distal	-6524	-6597	-6596	-6596	mmu-mir-1839
235	chr7	mmu-mir-708	103397934	103398042	+	1	49508	5Distal		5Distal	-6492	-6601	-6600	-6600	mmu-mir-708
236	chr7	mmu-mir-326	106700779	106700873	+	1	49623	3Distal		3Distal	7109	7014	7015	7015	mmu-mir-326
238	chr7	mmu-mir-762	134852001	134852076	+	5	50372|50373|50374|50375|50376	promoter|3Distal|3Distal|3Distal|3Distal	||||	promoter	-248|3615|4322|4769|8999	-324|3539|4246|4693|8923	-323|3540|4247|4694|8924	-323|3540|4247|4694|8924	mmu-mir-762
240	chr7	mmu-mir-202	147143588	147143659	-	4	50768|50769|50770|50771	3Distal|3Distal|3Distal|3Distal	|||	3Distal	7487|6454|5625|5218	7487|6454|5625|5218	7416|6383|5554|5147	7488|6455|5626|5219	mmu-mir-202
241	chr7	mmu-mir-210	148407283	148407392	-	3	50838|50839|50840	3Distal|3Distal|promoter	||	promoter	5751|1739|-536	5751|1739|-536	5642|1630|-645	5752|1740|-535	mmu-mir-210
246	chr8	mmu-mir-486	24253027	24253154	+	1	51404	3Distal		3Distal	7348	7220	7221	7221	mmu-mir-486
247	chr8	mmu-mir-1186	32213393	32213514	-	1	51585	5Distal		5Distal	-9008	-9008	-9129	-9007	mmu-mir-1186
251	chr8	mmu-mir-1199	86535414	86535532	-	5	52536|52537|52538|52539|52540	3Distal|3Distal|promoter|promoter|5Distal	||||	promoter	6992|3109|857|-594|-9800	6992|3109|857|-594|-9800	6874|2991|739|-712|-9918	6993|3110|858|-593|-9799	mmu-mir-1199
252	chr8	mmu-mir-709	86609998	86610085	+	2	52548|52549	5Distal|promoter	|	promoter	-2053|-1176	-2141|-1264	-2140|-1263	-2140|-1263	mmu-mir-709
253	chr8	mmu-mir-181d	86702615	86702686	-	5	52554|52555|52556|52557|52558	3Distal|promoter|5Distal|5Distal|5Distal	||||	promoter	1181|-47|-2132|-6139|-8060	1181|-47|-2132|-6139|-8060	1110|-118|-2203|-6210|-8131	1182|-46|-2131|-6138|-8059	mmu-mir-181d
254	chr8	mmu-mir-181c	86702772	86702860	-	5	52554|52555|52556|52557|52558	3Distal|promoter|promoter|5Distal|5Distal	||||	promoter	1355|127|-1958|-5965|-7886	1355|127|-1958|-5965|-7886	1267|39|-2046|-6053|-7974	1356|128|-1957|-5964|-7885	mmu-mir-181c
255	chr8	mmu-mir-23a	86732417	86732491	+	4	52564|52565|52566|52567	5Distal|5Distal|5Distal|3Distal	|||	5Distal	-9801|-8700|-7398|2049	-9876|-8775|-7473|1974	-9875|-8774|-7472|1975	-9875|-8774|-7472|1975	mmu-mir-23a
256	chr8	mmu-mir-27a	86732571	86732657	+	4	52564|52565|52566|52567	5Distal|5Distal|5Distal|3Distal	|||	5Distal	-9955|-8854|-7552|1895	-10042|-8941|-7639|1808	-10041|-8940|-7638|1809	-10041|-8940|-7638|1809	mmu-mir-27a
257	chr8	mmu-mir-24-2	86732714	86732820	+	3	52565|52566|52567	5Distal|5Distal|3Distal	||	5Distal	-8997|-7695|1752	-9104|-7802|1645	-9103|-7801|1646	-9103|-7801|1646	mmu-mir-24-2
259	chr8	mmu-mir-328	107832264	107832360	-	1	53053	3Distal		3Distal	2945	2945	2849	2946	mmu-mir-328
260	chr8	mmu-mir-1966	108139366	108139473	+	4	53070|53071|53072|53073	5Distal|promoter|3Distal|3Distal	|||	promoter	-9583|-1521|7113|7847	-9691|-1629|7005|7739	-9690|-1628|7006|7740	-9690|-1628|7006|7740	mmu-mir-1966
262	chr8	mmu-mir-1967	126546541	126546622	+	3	53839|53840|53841	5Distal|promoter|promoter	||	promoter	-2614|-1833|-1248	-2696|-1915|-1330	-2695|-1914|-1329	-2695|-1914|-1329	mmu-mir-1967
266	chr9	mmu-mir-1900	20836695	20836772	-	2	54242|54243	3Distal|3Distal	|	3Distal	2638|1102	2638|1102	2561|1025	2639|1103	mmu-mir-1900
268	chr9	mmu-mir-1946b	21417888	21418020	-	6	54305|54306|54307|54308|54309|54310	3Distal|3Distal|3Distal|3Distal|promoter|5Distal	|||||	promoter	7665|7433|3460|2961|-1147|-2393	7665|7433|3460|2961|-1147|-2393	7533|7301|3328|2829|-1279|-2525	7666|7434|3461|2962|-1146|-2392	mmu-mir-1946b
272	chr9	mmu-mir-34c	50911139	50911215	-	1	55031	promoter		promoter	-875	-875	-951	-874	mmu-mir-34c
273	chr9	mmu-mir-34b	50911667	50911750	-	1	55031	promoter		promoter	-340	-340	-423	-339	mmu-mir-34b
274	chr9	mmu-mir-2134-4	56071492	56071548	-	1	55122	3Distal		3Distal	9569	9569	9513	9570	mmu-mir-2134-4
275	chr9	mmu-mir-190	67084467	67084533	-	1	55664	3Distal		3Distal	9203	9203	9137	9204	mmu-mir-190
278	chr9	mmu-mir-135a-1	106056455	106056544	+	1	56372	3Distal		3Distal	5900	5810	5811	5811	mmu-mir-135a-1
279	chr9	mmu-mir-let-7g	106081171	106081258	+	4	56374|56375|56376|56377	5Distal|5Distal|5Distal|promoter	|||	promoter	-8069|-7293|-6787|-895	-8157|-7381|-6875|-983	-8156|-7380|-6874|-982	-8156|-7380|-6874|-982	mmu-let-7g
280	chr9	mmu-mir-191	108470650	108470723	+	5	56514|56515|56516|56517|56518	5Distal|promoter|promoter|3Distal|3Distal	||||	promoter	-8072|-1550|-760|2493|7228	-8146|-1624|-834|2419|7154	-8145|-1623|-833|2420|7155	-8145|-1623|-833|2420|7155	mmu-mir-191
281	chr9	mmu-mir-425	108471108	108471192	+	5	56514|56515|56516|56517|56518	5Distal|5Distal|promoter|3Distal|3Distal	||||	promoter	-8530|-2008|-1218|2035|6770	-8615|-2093|-1303|1950|6685	-8614|-2092|-1302|1951|6686	-8614|-2092|-1302|1951|6686	mmu-mir-425
282	chr9	mmu-mir-711	108871967	108872048	+	1	56542	5Distal		5Distal	-2867	-2949	-2948	-2948	mmu-mir-711
283	chr9	mmu-mir-128-2	112021140	112021215	-	2	56654|56655	promoter|promoter	|	promoter	747|215	747|215	672|140	748|216	mmu-mir-128-2
285	chr9	mmu-mir-2134-3	118584169	118584258	-	1	56860	3Distal		3Distal	4164	4164	4075	4165	mmu-mir-2134-3
286	chr9	mmu-mir-26a-1	118940914	118941003	+	1	56875	5Distal		5Distal	-7741	-7831	-7830	-7830	mmu-mir-26a-1
541	chrX	mmu-mir-363	50094870	50094944	-	3	57311|57312|57313	5Distal|5Distal|5Distal	||	5Distal	-3070|-3941|-5297	-3070|-3941|-5297	-3144|-4015|-5371	-3069|-3940|-5296	mmu-mir-363
542	chrX	mmu-mir-92a-2	50095015	50095105	-	3	57311|57312|57313	5Distal|5Distal|5Distal	||	5Distal	-2909|-3780|-5136	-2909|-3780|-5136	-2999|-3870|-5226	-2908|-3779|-5135	mmu-mir-92a-2
543	chrX	mmu-mir-19b-2	50095160	50095243	-	3	57311|57312|57313	5Distal|5Distal|5Distal	||	5Distal	-2771|-3642|-4998	-2771|-3642|-4998	-2854|-3725|-5081	-2770|-3641|-4997	mmu-mir-19b-2
544	chrX	mmu-mir-20b	50095290	50095369	-	3	57311|57312|57313	5Distal|5Distal|5Distal	||	5Distal	-2645|-3516|-4872	-2645|-3516|-4872	-2724|-3595|-4951	-2644|-3515|-4871	mmu-mir-20b
545	chrX	mmu-mir-18b	50095508	50095590	-	3	57311|57312|57313	5Distal|5Distal|5Distal	||	5Distal	-2424|-3295|-4651	-2424|-3295|-4651	-2506|-3377|-4733	-2423|-3294|-4650	mmu-mir-18b
546	chrX	mmu-mir-106a	50095680	50095744	-	3	57311|57312|57313	5Distal|5Distal|5Distal	||	5Distal	-2270|-3141|-4497	-2270|-3141|-4497	-2334|-3205|-4561	-2269|-3140|-4496	mmu-mir-106a
550	chrX	mmu-mir-542	50402580	50402664	-	1	57327	5Distal		5Distal	-9163	-9163	-9247	-9162	mmu-mir-542
551	chrX	mmu-mir-351	50406432	50406530	-	1	57327	5Distal		5Distal	-5297	-5297	-5395	-5296	mmu-mir-351
552	chrX	mmu-mir-503	50407161	50407231	-	1	57327	5Distal		5Distal	-4596	-4596	-4666	-4595	mmu-mir-503
553	chrX	mmu-mir-322	50407432	50407526	-	1	57327	5Distal		5Distal	-4301	-4301	-4395	-4300	mmu-mir-322
556	chrX	mmu-mir-743a	64029932	64029993	-	1	57363	3Distal		3Distal	6088	6088	6027	6089	mmu-mir-743a
557	chrX	mmu-mir-743b	64030431	64030507	-	1	57363	3Distal		3Distal	6602	6602	6526	6603	mmu-mir-743b
558	chrX	mmu-mir-742	64033548	64033612	-	1	57363	3Distal		3Distal	9707	9707	9643	9708	mmu-mir-742
582	chrX	mmu-mir-2137	70237418	70237483	+	1	57380	5Distal		5Distal	-4852	-4918	-4917	-4917	mmu-mir-2137
583	chrX	mmu-mir-718	71269188	71269275	-	2	57413|57414	promoter|5Distal	3UTR:exon.1|	promoter	13|-6638	13|-6638	-74|-6725	14|-6637	mmu-mir-718
596	chrX	mmu-mir-680-2	140732333	140732442	+	1	57717	3Distal		3Distal	6019	5909	5910	5910	mmu-mir-680-2

## Sheet: All 5 kb
gid	chromosome	name	txStart	txEnd	strand	no.intervals	bid	c1	c2	c	dts	dcs	dte	dce	symbol
6	chr1	mmu-mir-26b	74440884	74440968	+	5	1282|1283|1284|1285|1286	5Distal|5Distal|5Distal|5Distal|3Distal	||||	5Distal	-7277|-4479|-3878|-2890|2873	-7362|-4564|-3963|-2975|2788	-7361|-4563|-3962|-2974|2789	-7361|-4563|-3962|-2974|2789	mmu-mir-26b
10	chr1	mmu-mir-135b	134000000	134000000	+	6	2317|2318|2319|2320|2321|2322	5Distal|5Distal|5Distal|5Distal|promoter|3Distal	|||||	promoter	-7853|-3410|-2830|-2437|-257|2959	-7950|-3507|-2927|-2534|-354|2862	-7949|-3506|-2926|-2533|-353|2863	-7949|-3506|-2926|-2533|-353|2863	mmu-mir-135b
20	chr1	mmu-mir-1981	187000000	187000000	-	4	3735|3736|3737|3738	3Distal|5Distal|5Distal|5Distal	|||	5Distal	5136|-2281|-4654|-6776	5136|-2281|-4654|-6776	5055|-2362|-4735|-6857	5137|-2280|-4653|-6775	mmu-mir-1981
21	chr1	mmu-mir-664	187000000	187000000	+	1	3757	3Distal		3Distal	4089	4020	4021	4021	mmu-mir-664
24	chr1	mmu-mir-205	195000000	195000000	-	3	3975|3976|3977	3Distal|3Distal|5Distal	||	5Distal	3251|2715|-6654	3251|2715|-6654	3184|2648|-6721	3252|2716|-6653	mmu-mir-205
289	chr10	mmu-mir-1929	44079482	44079574	+	3	4862|4863|4864	promoter|3Distal|3Distal	||	promoter	-704|8098|9193	-797|8005|9100	-796|8006|9101	-796|8006|9101	mmu-mir-1929
293	chr10	mmu-mir-1982	80291542	80291615	+	3	5906|5907|5908	5Distal|3Distal|3Distal	||	5Distal	-2604|2435|8765	-2678|2361|8691	-2677|2362|8692	-2677|2362|8692	mmu-mir-1982
295	chr10	mmu-mir-1931	92625530	92625648	+	1	6305	5Distal		5Distal	-2216	-2335	-2334	-2334	mmu-mir-1931
312	chr11	mmu-mir-467f	69448902	69449021	-	4	8891|8892|8893|8894	3Distal|3Distal|3Distal|promoter	|||	promoter	7171|3228|2815|-743	7171|3228|2815|-743	7052|3109|2696|-862	7172|3229|2816|-742	mmu-mir-467f
313	chr11	mmu-mir-1934	69476545	69476627	+	6	8895|8896|8897|8898|8899|8900	5Distal|5Distal|promoter|3Distal|3Distal|3Distal	|||||	promoter	-8295|-7568|-350|3310|8349|9083	-8378|-7651|-433|3227|8266|9000	-8377|-7650|-432|3228|8267|9001	-8377|-7650|-432|3228|8267|9001	mmu-mir-1934
314	chr11	mmu-mir-324	69825545	69825633	+	1	8943	3Distal		3Distal	3232	3143	3144	3144	mmu-mir-324
315	chr11	mmu-mir-497	70048219	70048302	+	5	8949|8950|8951|8952|8953	5Distal|5Distal|5Distal|promoter|3Distal	||||	promoter	-8101|-5347|-2029|-418|3131	-8185|-5431|-2113|-502|3047	-8184|-5430|-2112|-501|3048	-8184|-5430|-2112|-501|3048	mmu-mir-497
316	chr11	mmu-mir-195	70048544	70048637	+	5	8949|8950|8951|8952|8953	5Distal|5Distal|5Distal|promoter|3Distal	||||	promoter	-8426|-5672|-2354|-743|2806	-8520|-5766|-2448|-837|2712	-8519|-5765|-2447|-836|2713	-8519|-5765|-2447|-836|2713	mmu-mir-195
317	chr11	mmu-mir-212	74986890	74986980	+	4	9124|9125|9126|9127	5Distal|5Distal|5Distal|promoter	|||	promoter	-5913|-5031|-3999|187	-6004|-5122|-4090|96	-6003|-5121|-4089|97	-6003|-5121|-4089|97	mmu-mir-212
318	chr11	mmu-mir-132	74987184	74987249	+	4	9124|9125|9126|9127	5Distal|5Distal|5Distal|promoter	|||	promoter	-6207|-5325|-4293|-107	-6273|-5391|-4359|-173	-6272|-5390|-4358|-172	-6272|-5390|-4358|-172	mmu-mir-132
319	chr11	mmu-mir-22	75277218	75277312	+	3	9143|9144|9145	5Distal|promoter|promoter	||	promoter	-2022|-1386|-579	-2117|-1481|-674	-2116|-1480|-673	-2116|-1480|-673	mmu-mir-22
323	chr11	mmu-mir-193	79525471	79525536	+	3	9388|9389|9390	5Distal|5Distal|promoter	||	promoter	-7452|-4149|-912	-7518|-4215|-978	-7517|-4214|-977	-7517|-4214|-977	mmu-mir-193
326	chr11	mmu-mir-21	86397569	86397660	-	3	9581|9582|9583	3Distal|3Distal|5Distal	||	5Distal	8117|3621|-2336	8117|3621|-2336	8026|3530|-2427	8118|3622|-2335	mmu-mir-21
327	chr11	mmu-mir-301a	86926506	86926591	+	1	9610	5Distal		5Distal	-3583	-3669	-3668	-3668	mmu-mir-301a
328	chr11	mmu-mir-142	87570366	87570429	+	2	9638|9639	5Distal|5Distal	|	5Distal	-7116|-4361	-7180|-4425	-7179|-4424	-7179|-4424	mmu-mir-142
330	chr11	mmu-mir-10a	96178479	96178588	+	3	10039|10040|10041	5Distal|promoter|3Distal	||	promoter	-4965|982|7089	-5075|872|6979	-5074|873|6980	-5074|873|6980	mmu-mir-10a
331	chr11	mmu-mir-152	96711707	96711779	+	3	10071|10072|10073	5Distal|promoter|3Distal	||	promoter	-4803|666|7097	-4876|593|7024	-4875|594|7025	-4875|594|7025	mmu-mir-152
332	chr11	mmu-mir-1932	119000000	119000000	+	8	11609|11610|11611|11612|11613|11614|11615|11616	5Distal|5Distal|promoter|3Distal|3Distal|3Distal|3Distal|3Distal	|||||||	promoter	-8392|-4044|-307|1846|2379|4521|5095|6213	-8482|-4134|-397|1756|2289|4431|5005|6123	-8481|-4133|-396|1757|2290|4432|5006|6124	-8481|-4133|-396|1757|2290|4432|5006|6124	mmu-mir-1932
336	chr12	mmu-mir-1938	40949299	40949398	-	2	12350|12351	promoter|promoter	|	promoter	250|-647	250|-647	151|-746	251|-646	mmu-mir-1938
342	chr12	mmu-mir-342	110000000	110000000	+	1	13700	promoter		promoter	-1218	-1317	-1316	-1316	mmu-mir-342
402	chr13	mmu-mir-1896	21537029	21537109	+	2	14264|14265	5Distal|3Distal	|	5Distal	-4163|8556	-4244|8475	-4243|8476	-4243|8476	mmu-mir-1896
403	chr13	mmu-mir-1983	21988787	21988918	-	1	14288	5Distal		5Distal	-4355	-4355	-4486	-4354	mmu-mir-1983
404	chr13	mmu-mir-2141	44844997	44845085	-	1	14787	5Distal		5Distal	-2238	-2238	-2326	-2237	mmu-mir-2141
405	chr13	mmu-let-7d	48631381	48631483	-	3	14908|14909|14910	5Distal|5Distal|5Distal	||	5Distal	-4315|-9339|-9830	-4315|-9339|-9830	-4417|-9441|-9932	-4314|-9338|-9829	mmu-let-7d
406	chr13	mmu-let-7f-1	48633198	48633286	-	4	14908|14909|14910|14911	5Distal|5Distal|5Distal|5Distal	|||	5Distal	-2512|-7536|-8027|-8810	-2512|-7536|-8027|-8810	-2600|-7624|-8115|-8898	-2511|-7535|-8026|-8809	mmu-let-7f-1
407	chr13	mmu-let-7a-1	48633548	48633641	-	4	14908|14909|14910|14911	5Distal|5Distal|5Distal|5Distal	|||	5Distal	-2157|-7181|-7672|-8455	-2157|-7181|-7672|-8455	-2250|-7274|-7765|-8548	-2156|-7180|-7671|-8454	mmu-let-7a-1
412	chr13	mmu-mir-713	62862099	62862206	+	1	15384	3Distal		3Distal	3937	3829	3830	3830	mmu-mir-713
417	chr13	mmu-mir-692-2	74544513	74544621	+	2	15649|15650	5Distal|3Distal	|	5Distal	-7580|4422	-7689|4313	-7688|4314	-7688|4314	mmu-mir-692-2
421	chr13	mmu-mir-1940	96100535	96100638	+	4	15856|15857|15858|15859	5Distal|5Distal|3Distal|3Distal	|||	5Distal	-5605|-4839|2116|5680	-5709|-4943|2012|5576	-5708|-4942|2013|5577	-5708|-4942|2013|5577	mmu-mir-1940
423	chr13	mmu-mir-1904	111000000	111000000	+	2	16214|16215	promoter|promoter	|	promoter	-1292|-236	-1372|-316	-1371|-315	-1371|-315	mmu-mir-1904
427	chr14	mmu-mir-346	35707795	35707892	+	1	17020	5Distal		5Distal	-2150	-2248	-2247	-2247	mmu-mir-346
429	chr14	mmu-mir-685	51427159	51427267	-	3	17234|17235|17236	3Distal|promoter|promoter	||	promoter	2563|-6|-386	2563|-6|-386	2455|-114|-494	2564|-5|-385	mmu-mir-685
438	chr14	mmu-mir-124-1	65209494	65209578	+	7	17688|17689|17690|17691|17692|17693|17694	5Distal|5Distal|5Distal|promoter|promoter|3Distal|3Distal	||||||	promoter	-3328|-2818|-2267|-683|771|4717|8777	-3413|-2903|-2352|-768|686|4632|8692	-3412|-2902|-2351|-767|687|4633|8693	-3412|-2902|-2351|-767|687|4633|8693	mmu-mir-124-1
439	chr14	mmu-mir-320	70843317	70843398	+	1	17860	promoter		promoter	-125	-207	-206	-206	mmu-mir-320
443	chr14	mmu-mir-759	80138238	80138335	+	1	18080	5Distal		5Distal	-4770	-4868	-4867	-4867	mmu-mir-759
454	chr15	mmu-mir-1907	50720571	50720660	-	2	19145|19146	promoter|promoter	|	promoter	477|-1382	477|-1382	388|-1471	478|-1381	mmu-mir-1907
461	chr15	mmu-mir-1944	79913281	79913354	-	4	19865|19866|19867|19868	3Distal|promoter|5Distal|5Distal	|||	promoter	4299|-499|-8148|-8964	4299|-499|-8148|-8964	4226|-572|-8221|-9037	4300|-498|-8147|-8963	mmu-mir-1944
463	chr15	mmu-let-7c-2	85537033	85537127	+	2	20200|20201	3Distal|3Distal	|	3Distal	2874|3802	2779|3707	2780|3708	2780|3708	mmu-let-7c-2
464	chr15	mmu-let-7b	85537749	85537833	+	2	20200|20201	3Distal|3Distal	|	3Distal	2158|3086	2073|3001	2074|3002	2074|3002	mmu-let-7b
467	chr15	mmu-mir-1941	101000000	101000000	+	2	20819|20820	5Distal|5Distal	|	5Distal	-3201|-2770	-3284|-2853	-3283|-2852	-3283|-2852	mmu-mir-1941
468	chr15	mmu-mir-688	103000000	103000000	-	3	20895|20896|20897	3Distal|promoter|promoter	||	promoter	6089|855|-1722	6089|855|-1722	6015|781|-1796	6090|856|-1721	mmu-mir-688
470	chr15	mmu-mir-615	103000000	103000000	+	2	20913|20914	5Distal|promoter	|	promoter	-3519|-1121	-3611|-1213	-3610|-1212	-3610|-1212	mmu-mir-615
472	chr16	mmu-mir-1937b	4820930	4821056	-	2	21016|21017	3Distal|3Distal	|	3Distal	3701|2510	3701|2510	3575|2384	3702|2511	mmu-mir-1937b
473	chr16	mmu-mir-689-2	11144133	11144241	+	3	21228|21229|21230	5Distal|promoter|promoter	|5UTR:exon.1|	promoter	-9544|69|674	-9653|-40|565	-9652|-39|566	-9652|-39|566	mmu-mir-689-2
474	chr16	mmu-mir-2134-4	11144248	11144304	+	3	21228|21229|21230	5Distal|promoter|promoter	||	promoter	-9659|-46|559	-9716|-103|502	-9715|-102|503	-9715|-102|503	mmu-mir-2134-4
475	chr16	mmu-mir-1945	11254461	11254538	-	2	21233|21234	promoter|promoter	|	promoter	958|-61	958|-61	881|-138	959|-60	mmu-mir-1945
479	chr16	mmu-mir-130b	17124154	17124235	-	2	21376|21377	3Distal|3Distal	|	3Distal	2370|1201	2370|1201	2289|1120	2371|1202	mmu-mir-130b
480	chr16	mmu-mir-301b	17124493	17124589	-	2	21376|21377	3Distal|3Distal	|	3Distal	2724|1555	2724|1555	2628|1459	2725|1556	mmu-mir-301b
481	chr16	mmu-mir-1306	18284301	18284371	-	2	21428|21429	5Distal|5Distal	|	5Distal	-4832|-5191	-4832|-5191	-4902|-5261	-4831|-5190	mmu-mir-1306
482	chr16	mmu-mir-185	18327494	18327558	-	1	21431	3Distal		3Distal	3243	3243	3179	3244	mmu-mir-185
489	chr16	mmu-mir-568	43640768	43640850	+	1	22172	5Distal		5Distal	-2080	-2163	-2162	-2162	mmu-mir-568
490	chr16	mmu-mir-2135-3	57391345	57391454	-	1	22321	promoter		promoter	-296	-296	-405	-295	mmu-mir-2135-3
494	chr16	mmu-mir-125b-2	77646518	77646588	+	1	22438	promoter		promoter	-1653	-1724	-1723	-1723	mmu-mir-125b-2
497	chr17	mmu-mir-692-1	7099578	7099686	-	3	22980|22981|22982	3Distal|3Distal|3Distal	||	3Distal	2952|2499|1783	2952|2499|1783	2844|2391|1675	2953|2500|1784	mmu-mir-692-1
498	chr17	mmu-mir-99b	17967152	17967221	+	8	23224|23225|23226|23227|23228|23229|23230|23231	5Distal|5Distal|5Distal|promoter|promoter|promoter|3Distal|3Distal	|||||||	promoter	-4080|-3333|-2356|-1607|586|837|4966|7987	-4150|-3403|-2426|-1677|516|767|4896|7917	-4149|-3402|-2425|-1676|517|768|4897|7918	-4149|-3402|-2425|-1676|517|768|4897|7918	mmu-mir-99b
499	chr17	mmu-let-7e	17967316	17967408	+	8	23224|23225|23226|23227|23228|23229|23230|23231	5Distal|5Distal|5Distal|promoter|promoter|promoter|3Distal|3Distal	|||||||	promoter	-4244|-3497|-2520|-1771|422|673|4802|7823	-4337|-3590|-2613|-1864|329|580|4709|7730	-4336|-3589|-2612|-1863|330|581|4710|7731	-4336|-3589|-2612|-1863|330|581|4710|7731	mmu-let-7e
500	chr17	mmu-mir-125a	17967776	17967843	+	8	23224|23225|23226|23227|23228|23229|23230|23231	5Distal|5Distal|5Distal|5Distal|promoter|promoter|3Distal|3Distal	|||||||	promoter	-4704|-3957|-2980|-2231|-38|213|4342|7363	-4772|-4025|-3048|-2299|-106|145|4274|7295	-4771|-4024|-3047|-2298|-105|146|4275|7296	-4771|-4024|-3047|-2298|-105|146|4275|7296	mmu-mir-125a
502	chr17	mmu-mir-1894	36054834	36054914	+	4	24196|24197|24198|24199	5Distal|promoter|promoter|3Distal	|||	promoter	-8121|-1160|840|4603	-8202|-1241|759|4522	-8201|-1240|760|4523	-8201|-1240|760|4523	mmu-mir-1894
504	chr17	mmu-mir-715	39981081	39981190	+	1	24265	3Distal		3Distal	1781	1671	1672	1672	mmu-mir-715
505	chr17	mmu-mir-2133-2	39984071	39984165	+	1	24265	promoter		promoter	-1209	-1304	-1303	-1303	mmu-mir-2133-2
507	chr17	mmu-mir-7b	56382411	56382521	+	1	24759	promoter		promoter	-831	-942	-941	-941	mmu-mir-7b
509	chr18	mmu-mir-1893	6490562	6490644	-	1	25665	promoter		promoter	-208	-208	-290	-207	mmu-mir-1893
513	chr18	mmu-mir-1901	11998870	11998947	-	1	25745	3Distal		3Distal	1018	1018	941	1019	mmu-mir-1901
515	chr18	mmu-mir-187	24587611	24587671	-	2	25948|25949	promoter|5Distal	|	promoter	-148|-6697	-148|-6697	-208|-6757	-147|-6696	mmu-mir-187
516	chr18	mmu-mir-1949	35714221	35714290	+	2	26161|26162	3Distal|3Distal	|	3Distal	4844|7667	4774|7597	4775|7598	4775|7598	mmu-mir-1949
517	chr18	mmu-mir-378	61557489	61557554	-	2	26677|26678	5Distal|5Distal	|	5Distal	-2498|-2899	-2498|-2899	-2563|-2964	-2497|-2898	mmu-mir-378
518	chr18	mmu-mir-145	61807479	61807548	-	4	26692|26693|26694|26695	3Distal|3Distal|3Distal|3Distal	|||	3Distal	9958|8041|7726|3952	9958|8041|7726|3952	9889|7972|7657|3883	9959|8042|7727|3953	mmu-mir-145
521	chr18	mmu-mir-694	66378918	66378987	-	1	26823	5Distal		5Distal	-4113	-4113	-4182	-4112	mmu-mir-694
526	chr19	mmu-mir-1192	23223921	23224041	+	8	27951|27952|27953|27954|27955|27956|27957|27958	5Distal|5Distal|5Distal|5Distal|5Distal|promoter|3Distal|3Distal	|||||||	promoter	-8539|-6443|-5768|-5218|-4280|-1953|2879|4339	-8660|-6564|-5889|-5339|-4401|-2074|2758|4218	-8659|-6563|-5888|-5338|-4400|-2073|2759|4219	-8659|-6563|-5888|-5338|-4400|-2073|2759|4219	mmu-mir-1192
94	chr2	mmu-mir-126	26446877	26446949	+	3	29489|29490|29491	5Distal|3Distal|3Distal	||	5Distal	-4539|3374|9404	-4612|3301|9331	-4611|3302|9332	-4611|3302|9332	mmu-mir-126
97	chr2	mmu-mir-1954	32507849	32507934	+	2	29891|29892	5Distal|3Distal	|	5Distal	-4750|1550	-4836|1464	-4835|1465	-4835|1465	mmu-mir-1954
102	chr2	mmu-mir-130a	84581272	84581335	-	6	30756|30757|30758|30759|30760|30761	3Distal|3Distal|promoter|promoter|5Distal|5Distal	|||||	promoter	2711|2386|-420|-1699|-2728|-3226	2711|2386|-420|-1699|-2728|-3226	2648|2323|-483|-1762|-2791|-3289	2712|2387|-419|-1698|-2727|-3225	mmu-mir-130a
104	chr2	mmu-mir-129-2	94081521	94081610	-	1	30987	5Distal		5Distal	-2129	-2129	-2218	-2128	mmu-mir-129-2
105	chr2	mmu-mir-670	94101457	94101556	-	1	30988	promoter		promoter	-1894	-1894	-1993	-1893	mmu-mir-670
112	chr2	mmu-mir-1953	152000000	152000000	-	4	31951|31952|31953|31954	3Distal|3Distal|5Distal|5Distal	|||	5Distal	8157|2807|-5239|-5769	8157|2807|-5239|-5769	8069|2719|-5327|-5857	8158|2808|-5238|-5768	mmu-mir-1953
114	chr2	mmu-mir-499	155000000	155000000	+	5	32188|32189|32190|32191|32192	5Distal|promoter|3Distal|3Distal|3Distal	||||	promoter	-9987|-1507|3572|4299|8282	-10066|-1586|3493|4220|8203	-10065|-1585|3494|4221|8204	-10065|-1585|3494|4221|8204	mmu-mir-499
115	chr2	mmu-mir-297a-6	169000000	169000000	-	2	32979|32980	3Distal|3Distal	|	3Distal	4373|3085	4373|3085	4292|3004	4374|3086	mmu-mir-297a-6
116	chr2	mmu-mir-296	174000000	174000000	-	6	33217|33218|33219|33220|33221|33222	3Distal|3Distal|3Distal|5Distal|5Distal|5Distal	|||||	5Distal	9638|6883|5541|-3489|-6199|-6565	9638|6883|5541|-3489|-6199|-6565	9560|6805|5463|-3567|-6277|-6643	9639|6884|5542|-3488|-6198|-6564	mmu-mir-296
117	chr2	mmu-mir-298	174000000	174000000	-	5	33218|33219|33220|33221|33222	3Distal|3Distal|5Distal|5Distal|5Distal	||||	5Distal	7343|6001|-3029|-5739|-6105	7343|6001|-3029|-5739|-6105	7262|5920|-3110|-5820|-6186	7344|6002|-3028|-5738|-6104	mmu-mir-298
121	chr3	mmu-mir-124-2	17695662	17695770	+	5	33602|33603|33604|33605|33606	5Distal|5Distal|5Distal|promoter|promoter	||||	promoter	-8770|-8370|-7695|-1918|-1083	-8879|-8479|-7804|-2027|-1192	-8878|-8478|-7803|-2026|-1191	-8878|-8478|-7803|-2026|-1191	mmu-mir-124-2
124	chr3	mmu-mir-1897	34537386	34537464	+	5	33925|33926|33927|33928|33929	3Distal|3Distal|3Distal|3Distal|3Distal	||||	3Distal	1290|2388|3962|7923|9899	1211|2309|3883|7844|9820	1212|2310|3884|7845|9821	1212|2310|3884|7845|9821	mmu-mir-1897
128	chr3	mmu-mir-466k	85271299	85271420	+	1	34527	3Distal		3Distal	2561	2439	2440	2440	mmu-mir-466k
129	chr3	mmu-mir-9-1	88019520	88019608	+	2	34621|34622	promoter|3Distal	|	promoter	-485|5454	-574|5365	-573|5366	-573|5366	mmu-mir-9-1
130	chr3	mmu-mir-1905	88340223	88340304	-	8	34647|34648|34649|34650|34651|34652|34653|34654	3Distal|3Distal|3Distal|3Distal|3Distal|5Distal|5Distal|5Distal	|||||||	5Distal	9891|7526|4882|4404|1980|-3230|-3886|-9182	9891|7526|4882|4404|1980|-3230|-3886|-9182	9810|7445|4801|4323|1899|-3311|-3967|-9263	9892|7527|4883|4405|1981|-3229|-3885|-9181	mmu-mir-1905
132	chr3	mmu-mir-92b	89031038	89031120	-	5	34705|34706|34707|34708|34709	3Distal|3Distal|promoter|promoter|5Distal	||||	promoter	1896|1163|-232|-1125|-2355	1896|1163|-232|-1125|-2355	1814|1081|-314|-1207|-2437	1897|1164|-231|-1124|-2354	mmu-mir-92b
133	chr3	mmu-mir-190b	89873942	89874021	+	2	34781|34782	3Distal|3Distal	|	3Distal	4230|9332	4150|9252	4151|9253	4151|9253	mmu-mir-190b
135	chr3	mmu-mir-137	118000000	118000000	+	2	35438|35439	5Distal|promoter	|	promoter	-2307|616	-2380|543	-2379|544	-2379|544	mmu-mir-137
137	chr3	mmu-mir-760	122000000	122000000	-	5	35508|35509|35510|35511|35512	3Distal|promoter|promoter|promoter|5Distal	||||	promoter	1658|457|-182|-480|-4505	1658|457|-182|-480|-4505	1540|339|-300|-598|-4623	1659|458|-181|-479|-4504	mmu-mir-760
138	chr3	mmu-mir-302b	127000000	127000000	+	1	35593	promoter		promoter	-290	-364	-363	-363	mmu-mir-302b
139	chr3	mmu-mir-302c	127000000	127000000	+	1	35593	promoter		promoter	-425	-493	-492	-492	mmu-mir-302c
140	chr3	mmu-mir-302a	127000000	127000000	+	1	35593	promoter		promoter	-558	-627	-626	-626	mmu-mir-302a
141	chr3	mmu-mir-302d	127000000	127000000	+	1	35593	promoter		promoter	-686	-752	-751	-751	mmu-mir-302d
142	chr3	mmu-mir-367	127000000	127000000	+	1	35593	promoter		promoter	-795	-870	-869	-869	mmu-mir-367
143	chr3	mmu-mir-1895	134000000	134000000	-	3	35731|35732|35733	3Distal|3Distal|promoter	||	promoter	4616|4312|193	4616|4312|193	4538|4234|115	4617|4313|194	mmu-mir-1895
144	chr3	mmu-mir-1956	138000000	138000000	+	3	35808|35809|35810	promoter|promoter|promoter	||	promoter	-308|108|472	-373|43|407	-372|44|408	-372|44|408	mmu-mir-1956
149	chr4	mmu-mir-207	40669950	40670028	+	1	36476	promoter		promoter	-642	-721	-720	-720	mmu-mir-207
151	chr4	mmu-mir-32	56908101	56908170	-	1	36909	5Distal		5Distal	-3503	-3503	-3572	-3502	mmu-mir-32
158	chr4	mmu-mir-761	109000000	109000000	+	3	37633|37634|37635	5Distal|3Distal|3Distal	||	5Distal	-8252|4487|9088	-8328|4411|9012	-8327|4412|9013	-8327|4412|9013	mmu-mir-761
164	chr4	mmu-mir-692-2	125000000	125000000	+	5	38172|38173|38174|38175|38176	5Distal|5Distal|5Distal|5Distal|promoter	||||	promoter	-9803|-9134|-7233|-5687|-1826	-9912|-9243|-7342|-5796|-1935	-9911|-9242|-7341|-5795|-1934	-9911|-9242|-7341|-5795|-1934	mmu-mir-692-2
165	chr4	mmu-mir-700	135000000	135000000	-	4	38980|38981|38982|38983	3Distal|3Distal|3Distal|5Distal	|||	5Distal	5177|3044|2181|-3608	5177|3044|2181|-3608	5099|2966|2103|-3686	5178|3045|2182|-3607	mmu-mir-700
166	chr4	mmu-mir-2134-2	139000000	139000000	+	3	39325|39326|39327	5Distal|promoter|promoter	||	promoter	-7517|-1360|-985	-7574|-1417|-1042	-7573|-1416|-1041	-7573|-1416|-1041	mmu-mir-2134-2
167	chr4	mmu-mir-2139	140000000	140000000	-	3	39372|39373|39374	promoter|promoter|5Distal	||	promoter	440|-41|-9893	440|-41|-9893	346|-135|-9987	441|-40|-9892	mmu-mir-2139
168	chr4	mmu-mir-34a	149000000	149000000	+	2	39978|39979	3Distal|3Distal	|	3Distal	4805|8485	4703|8383	4704|8384	4704|8384	mmu-mir-34a
173	chr5	mmu-mir-671	24097932	24098029	+	2	40635|40636	3Distal|3Distal	|	3Distal	3805|6920	3707|6822	3708|6823	3708|6823	mmu-mir-671
174	chr5	mmu-mir-1960	30497279	30497356	+	2	40770|40771	3Distal|3Distal	|	3Distal	1550|2835	1472|2757	1473|2758	1473|2758	mmu-mir-1960
179	chr5	mmu-mir-1961	93217477	93217588	-	1	41735	promoter		promoter	-70	-70	-181	-69	mmu-mir-1961
182	chr5	mmu-mir-469	114000000	114000000	+	4	42262|42263|42264|42265	5Distal|3Distal|3Distal|3Distal	|||	5Distal	-8156|1687|2843|5747	-8230|1613|2769|5673	-8229|1614|2770|5674	-8229|1614|2770|5674	mmu-mir-469
183	chr5	mmu-mir-1959	120000000	120000000	-	1	42722	3Distal		3Distal	3708	3708	3634	3709	mmu-mir-1959
186	chr5	mmu-mir-25	139000000	139000000	-	4	43769|43770|43771|43772	3Distal|3Distal|promoter|5Distal	|||	promoter	9830|2106|-431|-5575	9830|2106|-431|-5575	9747|2023|-514|-5658	9831|2107|-430|-5574	mmu-mir-25
187	chr5	mmu-mir-93	139000000	139000000	-	4	43769|43770|43771|43772	3Distal|3Distal|promoter|5Distal	|||	promoter	10036|2312|-225|-5369	10036|2312|-225|-5369	9949|2225|-312|-5456	10037|2313|-224|-5368	mmu-mir-93
188	chr5	mmu-mir-106b	139000000	139000000	-	3	43770|43771|43772	3Distal|promoter|5Distal	||	promoter	2520|-17|-5161	2520|-17|-5161	2439|-98|-5242	2521|-16|-5160	mmu-mir-106b
190	chr6	mmu-mir-2133-1	3151217	3151307	+	1	44334	promoter		promoter	-433	-524	-523	-523	mmu-mir-2133-1
194	chr6	mmu-mir-129-1	28972619	28972691	+	10	44600|44601|44602|44603|44604|44605|44606|44607|44608|44609	5Distal|5Distal|5Distal|5Distal|promoter|promoter|3Distal|3Distal|3Distal|3Distal	|||||||||	promoter	-6162|-5355|-3883|-2281|-1605|805|2713|2969|3632|5780	-6235|-5428|-3956|-2354|-1678|732|2640|2896|3559|5707	-6234|-5427|-3955|-2353|-1677|733|2641|2897|3560|5708	-6234|-5427|-3955|-2353|-1677|733|2641|2897|3560|5708	mmu-mir-129-1
195	chr6	mmu-mir-182	30115918	30115992	-	7	44661|44662|44663|44664|44665|44666|44667	3Distal|promoter|promoter|promoter|5Distal|5Distal|5Distal	||||||	promoter	6229|832|-514|-1634|-5630|-8293|-9943	6229|832|-514|-1634|-5630|-8293|-9943	6155|758|-588|-1708|-5704|-8367|-10017	6230|833|-513|-1633|-5629|-8292|-9942	mmu-mir-182
196	chr6	mmu-mir-96	30119446	30119551	-	11	44661|44662|44663|44664|44665|44666|44667|44668|44669|44670|44671	3Distal|3Distal|3Distal|3Distal|5Distal|5Distal|5Distal|5Distal|5Distal|5Distal|5Distal	||||||||||	5Distal	9788|4391|3045|1925|-2071|-4734|-6384|-8020|-8575|-9048|-9691	9788|4391|3045|1925|-2071|-4734|-6384|-8020|-8575|-9048|-9691	9683|4286|2940|1820|-2176|-4839|-6489|-8125|-8680|-9153|-9796	9789|4392|3046|1926|-2070|-4733|-6383|-8019|-8574|-9047|-9690	mmu-mir-96
197	chr6	mmu-mir-183	30119668	30119737	-	11	44661|44662|44663|44664|44665|44666|44667|44668|44669|44670|44671	3Distal|3Distal|3Distal|3Distal|promoter|5Distal|5Distal|5Distal|5Distal|5Distal|5Distal	||||||||||	promoter	9974|4577|3231|2111|-1885|-4548|-6198|-7834|-8389|-8862|-9505	9974|4577|3231|2111|-1885|-4548|-6198|-7834|-8389|-8862|-9505	9905|4508|3162|2042|-1954|-4617|-6267|-7903|-8458|-8931|-9574	9975|4578|3232|2112|-1884|-4547|-6197|-7833|-8388|-8861|-9504	mmu-mir-183
203	chr6	mmu-mir-148a	51219811	51219909	-	2	45104|45105	promoter|promoter	|	promoter	-1001|-1338	-1001|-1338	-1099|-1436	-1000|-1337	mmu-mir-148a
204	chr6	mmu-mir-196b	52180080	52180164	-	11	45166|45167|45168|45169|45170|45171|45172|45173|45174|45175|45176	3Distal|3Distal|3Distal|3Distal|3Distal|3Distal|3Distal|promoter|promoter|5Distal|5Distal	||||||||||	promoter	8587|8235|7987|5654|5127|4449|3915|351|-1936|-3680|-9667	8587|8235|7987|5654|5127|4449|3915|351|-1936|-3680|-9667	8503|8151|7903|5570|5043|4365|3831|267|-2020|-3764|-9751	8588|8236|7988|5655|5128|4450|3916|352|-1935|-3679|-9666	mmu-mir-196b
206	chr6	mmu-mir-705	85286286	85286367	-	1	45580	3Distal		3Distal	3247	3247	3166	3248	mmu-mir-705
208	chr6	mmu-mir-141	125000000	125000000	-	3	46442|46443|46444	3Distal|promoter|promoter	||	promoter	5632|154|-178	5632|154|-178	5561|83|-249	5633|155|-177	mmu-mir-141
209	chr6	mmu-mir-200c	125000000	125000000	-	4	46442|46443|46444|46445	3Distal|promoter|promoter|5Distal	|||	promoter	6037|559|227|-9801	6037|559|227|-9801	5969|491|159|-9869	6038|560|228|-9800	mmu-mir-200c
213	chr7	mmu-mir-290	3218627	3218709	+	11	47139|47140|47141|47142|47143|47144|47145|47146|47147|47148|47149	5Distal|5Distal|5Distal|5Distal|5Distal|5Distal|promoter|promoter|3Distal|3Distal|3Distal	||||||||||	promoter	-7847|-6950|-6342|-5341|-4831|-2101|-893|458|3744|8169|8361	-7930|-7033|-6425|-5424|-4914|-2184|-976|375|3661|8086|8278	-7929|-7032|-6424|-5423|-4913|-2183|-975|376|3662|8087|8279	-7929|-7032|-6424|-5423|-4913|-2183|-975|376|3662|8087|8279	mmu-mir-290
214	chr7	mmu-mir-291a	3218920	3219001	+	11	47139|47140|47141|47142|47143|47144|47145|47146|47147|47148|47149	5Distal|5Distal|5Distal|5Distal|5Distal|5Distal|promoter|promoter|3Distal|3Distal|3Distal	||||||||||	promoter	-8140|-7243|-6635|-5634|-5124|-2394|-1186|165|3451|7876|8068	-8222|-7325|-6717|-5716|-5206|-2476|-1268|83|3369|7794|7986	-8221|-7324|-6716|-5715|-5205|-2475|-1267|84|3370|7795|7987	-8221|-7324|-6716|-5715|-5205|-2475|-1267|84|3370|7795|7987	mmu-mir-291a
215	chr7	mmu-mir-292	3219190	3219271	+	11	47139|47140|47141|47142|47143|47144|47145|47146|47147|47148|47149	5Distal|5Distal|5Distal|5Distal|5Distal|5Distal|promoter|promoter|3Distal|3Distal|3Distal	||||||||||	promoter	-8410|-7513|-6905|-5904|-5394|-2664|-1456|-105|3181|7606|7798	-8492|-7595|-6987|-5986|-5476|-2746|-1538|-187|3099|7524|7716	-8491|-7594|-6986|-5985|-5475|-2745|-1537|-186|3100|7525|7717	-8491|-7594|-6986|-5985|-5475|-2745|-1537|-186|3100|7525|7717	mmu-mir-292
216	chr7	mmu-mir-291b	3219483	3219561	+	11	47139|47140|47141|47142|47143|47144|47145|47146|47147|47148|47149	5Distal|5Distal|5Distal|5Distal|5Distal|5Distal|promoter|promoter|3Distal|3Distal|3Distal	||||||||||	promoter	-8703|-7806|-7198|-6197|-5687|-2957|-1749|-398|2888|7313|7505	-8782|-7885|-7277|-6276|-5766|-3036|-1828|-477|2809|7234|7426	-8781|-7884|-7276|-6275|-5765|-3035|-1827|-476|2810|7235|7427	-8781|-7884|-7276|-6275|-5765|-3035|-1827|-476|2810|7235|7427	mmu-mir-291b
217	chr7	mmu-mir-293	3220344	3220423	+	11	47139|47140|47141|47142|47143|47144|47145|47146|47147|47148|47149	5Distal|5Distal|5Distal|5Distal|5Distal|5Distal|5Distal|promoter|3Distal|3Distal|3Distal	||||||||||	promoter	-9564|-8667|-8059|-7058|-6548|-3818|-2610|-1259|2027|6452|6644	-9644|-8747|-8139|-7138|-6628|-3898|-2690|-1339|1947|6372|6564	-9643|-8746|-8138|-7137|-6627|-3897|-2689|-1338|1948|6373|6565	-9643|-8746|-8138|-7137|-6627|-3897|-2689|-1338|1948|6373|6565	mmu-mir-293
218	chr7	mmu-mir-294	3220642	3220725	+	11	47139|47140|47141|47142|47143|47144|47145|47146|47147|47148|47149	5Distal|5Distal|5Distal|5Distal|5Distal|5Distal|5Distal|promoter|3Distal|3Distal|3Distal	||||||||||	promoter	-9862|-8965|-8357|-7356|-6846|-4116|-2908|-1557|1729|6154|6346	-9946|-9049|-8441|-7440|-6930|-4200|-2992|-1641|1645|6070|6262	-9945|-9048|-8440|-7439|-6929|-4199|-2991|-1640|1646|6071|6263	-9945|-9048|-8440|-7439|-6929|-4199|-2991|-1640|1646|6071|6263	mmu-mir-294
219	chr7	mmu-mir-295	3220774	3220842	+	11	47139|47140|47141|47142|47143|47144|47145|47146|47147|47148|47149	5Distal|5Distal|5Distal|5Distal|5Distal|5Distal|5Distal|promoter|3Distal|3Distal|3Distal	||||||||||	promoter	-9994|-9097|-8489|-7488|-6978|-4248|-3040|-1689|1597|6022|6214	-10063|-9166|-8558|-7557|-7047|-4317|-3109|-1758|1528|5953|6145	-10062|-9165|-8557|-7556|-7046|-4316|-3108|-1757|1529|5954|6146	-10062|-9165|-8557|-7556|-7046|-4316|-3108|-1757|1529|5954|6146	mmu-mir-295
221	chr7	mmu-mir-330	19766814	19766911	+	4	47518|47519|47520|47521	5Distal|5Distal|5Distal|promoter	|||	promoter	-8870|-4857|-2095|-385	-8968|-4955|-2193|-483	-8967|-4954|-2192|-482	-8967|-4954|-2192|-482	mmu-mir-330
222	chr7	mmu-mir-343	19971992	19972066	+	2	47552|47553	5Distal|5Distal	|	5Distal	-8708|-4276	-8783|-4351	-8782|-4350	-8782|-4350	mmu-mir-343
224	chr7	mmu-mir-1963	29868655	29868713	-	4	48005|48006|48007|48008	3Distal|3Distal|promoter|5Distal	|||	promoter	6706|4061|-917|-2618	6706|4061|-917|-2618	6648|4003|-975|-2676	6707|4062|-916|-2617	mmu-mir-1963
225	chr7	mmu-mir-1964	30558313	30558395	+	3	48072|48073|48074	5Distal|5Distal|3Distal	||	5Distal	-8281|-4669|5166	-8364|-4752|5083	-8363|-4751|5084	-8363|-4751|5084	mmu-mir-1964
227	chr7	mmu-mir-150	52377127	52377191	+	5	48534|48535|48536|48537|48538	5Distal|5Distal|3Distal|3Distal|3Distal	||||	5Distal	-9603|-3262|1737|2857|7293	-9668|-3327|1672|2792|7228	-9667|-3326|1673|2793|7229	-9667|-3326|1673|2793|7229	mmu-mir-150
231	chr7	mmu-mir-7a-2	86033163	86033259	+	3	49086|49087|49088	5Distal|5Distal|3Distal	||	5Distal	-6897|-4677|7406	-6994|-4774|7309	-6993|-4773|7310	-6993|-4773|7310	mmu-mir-7a-2
232	chr7	mmu-mir-9-3	86650150	86650239	+	5	49122|49123|49124|49125|49126	5Distal|5Distal|5Distal|5Distal|5Distal	||||	5Distal	-9070|-8411|-7346|-5706|-4718	-9160|-8501|-7436|-5796|-4808	-9159|-8500|-7435|-5795|-4807	-9159|-8500|-7435|-5795|-4807	mmu-mir-9-3
233	chr7	mmu-mir-1965	87297776	87297901	-	4	49199|49200|49201|49202	3Distal|5Distal|5Distal|5Distal	|||	5Distal	3192|-4040|-5708|-7314	3192|-4040|-5708|-7314	3067|-4165|-5833|-7439	3193|-4039|-5707|-7313	mmu-mir-1965
238	chr7	mmu-mir-762	135000000	135000000	+	5	50372|50373|50374|50375|50376	promoter|3Distal|3Distal|3Distal|3Distal	||||	promoter	-248|3615|4322|4769|8999	-324|3539|4246|4693|8923	-323|3540|4247|4694|8924	-323|3540|4247|4694|8924	mmu-mir-762
241	chr7	mmu-mir-210	148000000	148000000	-	3	50838|50839|50840	3Distal|3Distal|promoter	||	promoter	5751|1739|-536	5751|1739|-536	5642|1630|-645	5752|1740|-535	mmu-mir-210
251	chr8	mmu-mir-1199	86535414	86535532	-	5	52536|52537|52538|52539|52540	3Distal|3Distal|promoter|promoter|5Distal	||||	promoter	6992|3109|857|-594|-9800	6992|3109|857|-594|-9800	6874|2991|739|-712|-9918	6993|3110|858|-593|-9799	mmu-mir-1199
252	chr8	mmu-mir-709	86609998	86610085	+	2	52548|52549	5Distal|promoter	|	promoter	-2053|-1176	-2141|-1264	-2140|-1263	-2140|-1263	mmu-mir-709
253	chr8	mmu-mir-181d	86702615	86702686	-	5	52554|52555|52556|52557|52558	3Distal|promoter|5Distal|5Distal|5Distal	||||	promoter	1181|-47|-2132|-6139|-8060	1181|-47|-2132|-6139|-8060	1110|-118|-2203|-6210|-8131	1182|-46|-2131|-6138|-8059	mmu-mir-181d
254	chr8	mmu-mir-181c	86702772	86702860	-	5	52554|52555|52556|52557|52558	3Distal|promoter|promoter|5Distal|5Distal	||||	promoter	1355|127|-1958|-5965|-7886	1355|127|-1958|-5965|-7886	1267|39|-2046|-6053|-7974	1356|128|-1957|-5964|-7885	mmu-mir-181c
255	chr8	mmu-mir-23a	86732417	86732491	+	4	52564|52565|52566|52567	5Distal|5Distal|5Distal|3Distal	|||	5Distal	-9801|-8700|-7398|2049	-9876|-8775|-7473|1974	-9875|-8774|-7472|1975	-9875|-8774|-7472|1975	mmu-mir-23a
256	chr8	mmu-mir-27a	86732571	86732657	+	4	52564|52565|52566|52567	5Distal|5Distal|5Distal|3Distal	|||	5Distal	-9955|-8854|-7552|1895	-10042|-8941|-7639|1808	-10041|-8940|-7638|1809	-10041|-8940|-7638|1809	mmu-mir-27a
257	chr8	mmu-mir-24-2	86732714	86732820	+	3	52565|52566|52567	5Distal|5Distal|3Distal	||	5Distal	-8997|-7695|1752	-9104|-7802|1645	-9103|-7801|1646	-9103|-7801|1646	mmu-mir-24-2
259	chr8	mmu-mir-328	108000000	108000000	-	1	53053	3Distal		3Distal	2945	2945	2849	2946	mmu-mir-328
260	chr8	mmu-mir-1966	108000000	108000000	+	4	53070|53071|53072|53073	5Distal|promoter|3Distal|3Distal	|||	promoter	-9583|-1521|7113|7847	-9691|-1629|7005|7739	-9690|-1628|7006|7740	-9690|-1628|7006|7740	mmu-mir-1966
262	chr8	mmu-mir-1967	127000000	127000000	+	3	53839|53840|53841	5Distal|promoter|promoter	||	promoter	-2614|-1833|-1248	-2696|-1915|-1330	-2695|-1914|-1329	-2695|-1914|-1329	mmu-mir-1967
266	chr9	mmu-mir-1900	20836695	20836772	-	2	54242|54243	3Distal|3Distal	|	3Distal	2638|1102	2638|1102	2561|1025	2639|1103	mmu-mir-1900
268	chr9	mmu-mir-1946b	21417888	21418020	-	6	54305|54306|54307|54308|54309|54310	3Distal|3Distal|3Distal|3Distal|promoter|5Distal	|||||	promoter	7665|7433|3460|2961|-1147|-2393	7665|7433|3460|2961|-1147|-2393	7533|7301|3328|2829|-1279|-2525	7666|7434|3461|2962|-1146|-2392	mmu-mir-1946b
272	chr9	mmu-mir-34c	50911139	50911215	-	1	55031	promoter		promoter	-875	-875	-951	-874	mmu-mir-34c
273	chr9	mmu-mir-34b	50911667	50911750	-	1	55031	promoter		promoter	-340	-340	-423	-339	mmu-mir-34b
279	chr9	mmu-let-7g	106000000	106000000	+	4	56374|56375|56376|56377	5Distal|5Distal|5Distal|promoter	|||	promoter	-8069|-7293|-6787|-895	-8157|-7381|-6875|-983	-8156|-7380|-6874|-982	-8156|-7380|-6874|-982	mmu-let-7g
280	chr9	mmu-mir-191	108000000	108000000	+	5	56514|56515|56516|56517|56518	5Distal|promoter|promoter|3Distal|3Distal	||||	promoter	-8072|-1550|-760|2493|7228	-8146|-1624|-834|2419|7154	-8145|-1623|-833|2420|7155	-8145|-1623|-833|2420|7155	mmu-mir-191
281	chr9	mmu-mir-425	108000000	108000000	+	5	56514|56515|56516|56517|56518	5Distal|5Distal|promoter|3Distal|3Distal	||||	promoter	-8530|-2008|-1218|2035|6770	-8615|-2093|-1303|1950|6685	-8614|-2092|-1302|1951|6686	-8614|-2092|-1302|1951|6686	mmu-mir-425
282	chr9	mmu-mir-711	109000000	109000000	+	1	56542	5Distal		5Distal	-2867	-2949	-2948	-2948	mmu-mir-711
283	chr9	mmu-mir-128-2	112000000	112000000	-	2	56654|56655	promoter|promoter	|	promoter	747|215	747|215	672|140	748|216	mmu-mir-128-2
285	chr9	mmu-mir-2134-3	119000000	119000000	-	1	56860	3Distal		3Distal	4164	4164	4075	4165	mmu-mir-2134-3
541	chrX	mmu-mir-363	50094870	50094944	-	3	57311|57312|57313	5Distal|5Distal|5Distal	||	5Distal	-3070|-3941|-5297	-3070|-3941|-5297	-3144|-4015|-5371	-3069|-3940|-5296	mmu-mir-363
542	chrX	mmu-mir-92a-2	50095015	50095105	-	3	57311|57312|57313	5Distal|5Distal|5Distal	||	5Distal	-2909|-3780|-5136	-2909|-3780|-5136	-2999|-3870|-5226	-2908|-3779|-5135	mmu-mir-92a-2
543	chrX	mmu-mir-19b-2	50095160	50095243	-	3	57311|57312|57313	5Distal|5Distal|5Distal	||	5Distal	-2771|-3642|-4998	-2771|-3642|-4998	-2854|-3725|-5081	-2770|-3641|-4997	mmu-mir-19b-2
544	chrX	mmu-mir-20b	50095290	50095369	-	3	57311|57312|57313	5Distal|5Distal|5Distal	||	5Distal	-2645|-3516|-4872	-2645|-3516|-4872	-2724|-3595|-4951	-2644|-3515|-4871	mmu-mir-20b
545	chrX	mmu-mir-18b	50095508	50095590	-	3	57311|57312|57313	5Distal|5Distal|5Distal	||	5Distal	-2424|-3295|-4651	-2424|-3295|-4651	-2506|-3377|-4733	-2423|-3294|-4650	mmu-mir-18b
546	chrX	mmu-mir-106a	50095680	50095744	-	3	57311|57312|57313	5Distal|5Distal|5Distal	||	5Distal	-2270|-3141|-4497	-2270|-3141|-4497	-2334|-3205|-4561	-2269|-3140|-4496	mmu-mir-106a
552	chrX	mmu-mir-503	50407161	50407231	-	1	57327	5Distal		5Distal	-4596	-4596	-4666	-4595	mmu-mir-503
553	chrX	mmu-mir-322	50407432	50407526	-	1	57327	5Distal		5Distal	-4301	-4301	-4395	-4300	mmu-mir-322
582	chrX	mmu-mir-2137	70237418	70237483	+	1	57380	5Distal		5Distal	-4852	-4918	-4917	-4917	mmu-mir-2137
583	chrX	mmu-mir-718	71269188	71269275	-	2	57413|57414	promoter|5Distal	3UTR:exon.1|	promoter	13|-6638	13|-6638	-74|-6725	14|-6637	mmu-mir-718

## Sheet: promoters
Distribution of Esrrb peaks on miR promoters extracted from (Sevilla et al., 2021) PMID: 33816475
chromosome	name	txStart	txEnd	strand	no.intervals	bid	c1	c2	c	dts	dcs	dte	dce	symbol
chr1	mmu-mir-135b	134094665	134094761	+	6	2317|2318|2319|2320|2321|2322	5Distal|5Distal|5Distal|5Distal|promoter|3Distal	|||||	promoter	-7853|-3410|-2830|-2437|-257|2959	-7950|-3507|-2927|-2534|-354|2862	-7949|-3506|-2926|-2533|-353|2863	-7949|-3506|-2926|-2533|-353|2863	mmu-mir-135b
chr10	mmu-mir-1929	44079482	44079574	+	3	4862|4863|4864	promoter|3Distal|3Distal	||	promoter	-704|8098|9193	-797|8005|9100	-796|8006|9101	-796|8006|9101	mmu-mir-1929
chr11	mmu-mir-467f	69448902	69449021	-	4	8891|8892|8893|8894	3Distal|3Distal|3Distal|promoter	|||	promoter	7171|3228|2815|-743	7171|3228|2815|-743	7052|3109|2696|-862	7172|3229|2816|-742	mmu-mir-467f
chr11	mmu-mir-1934	69476545	69476627	+	6	8895|8896|8897|8898|8899|8900	5Distal|5Distal|promoter|3Distal|3Distal|3Distal	|||||	promoter	-8295|-7568|-350|3310|8349|9083	-8378|-7651|-433|3227|8266|9000	-8377|-7650|-432|3228|8267|9001	-8377|-7650|-432|3228|8267|9001	mmu-mir-1934
chr11	mmu-mir-497	70048219	70048302	+	5	8949|8950|8951|8952|8953	5Distal|5Distal|5Distal|promoter|3Distal	||||	promoter	-8101|-5347|-2029|-418|3131	-8185|-5431|-2113|-502|3047	-8184|-5430|-2112|-501|3048	-8184|-5430|-2112|-501|3048	mmu-mir-497
chr11	mmu-mir-195	70048544	70048637	+	5	8949|8950|8951|8952|8953	5Distal|5Distal|5Distal|promoter|3Distal	||||	promoter	-8426|-5672|-2354|-743|2806	-8520|-5766|-2448|-837|2712	-8519|-5765|-2447|-836|2713	-8519|-5765|-2447|-836|2713	mmu-mir-195
chr11	mmu-mir-212	74986890	74986980	+	4	9124|9125|9126|9127	5Distal|5Distal|5Distal|promoter	|||	promoter	-5913|-5031|-3999|187	-6004|-5122|-4090|96	-6003|-5121|-4089|97	-6003|-5121|-4089|97	mmu-mir-212
chr11	mmu-mir-132	74987184	74987249	+	4	9124|9125|9126|9127	5Distal|5Distal|5Distal|promoter	|||	promoter	-6207|-5325|-4293|-107	-6273|-5391|-4359|-173	-6272|-5390|-4358|-172	-6272|-5390|-4358|-172	mmu-mir-132
chr11	mmu-mir-22	75277218	75277312	+	3	9143|9144|9145	5Distal|promoter|promoter	||	promoter	-2022|-1386|-579	-2117|-1481|-674	-2116|-1480|-673	-2116|-1480|-673	mmu-mir-22
chr11	mmu-mir-193	79525471	79525536	+	3	9388|9389|9390	5Distal|5Distal|promoter	||	promoter	-7452|-4149|-912	-7518|-4215|-978	-7517|-4214|-977	-7517|-4214|-977	mmu-mir-193
chr11	mmu-mir-10a	96178479	96178588	+	3	10039|10040|10041	5Distal|promoter|3Distal	||	promoter	-4965|982|7089	-5075|872|6979	-5074|873|6980	-5074|873|6980	mmu-mir-10a
chr11	mmu-mir-152	96711707	96711779	+	3	10071|10072|10073	5Distal|promoter|3Distal	||	promoter	-4803|666|7097	-4876|593|7024	-4875|594|7025	-4875|594|7025	mmu-mir-152
chr11	mmu-mir-1932	119251786	119251875	+	8	11609|11610|11611|11612|11613|11614|11615|11616	5Distal|5Distal|promoter|3Distal|3Distal|3Distal|3Distal|3Distal	|||||||	promoter	-8392|-4044|-307|1846|2379|4521|5095|6213	-8482|-4134|-397|1756|2289|4431|5005|6123	-8481|-4133|-396|1757|2290|4432|5006|6124	-8481|-4133|-396|1757|2290|4432|5006|6124	mmu-mir-1932
chr12	mmu-mir-1938	40949299	40949398	-	2	12350|12351	promoter|promoter	|	promoter	250|-647	250|-647	151|-746	251|-646	mmu-mir-1938
chr12	mmu-mir-342	109896830	109896928	+	1	13700	promoter		promoter	-1218	-1317	-1316	-1316	mmu-mir-342
chr13	mmu-mir-1904	110694017	110694096	+	2	16214|16215	promoter|promoter	|	promoter	-1292|-236	-1372|-316	-1371|-315	-1371|-315	mmu-mir-1904
chr14	mmu-mir-685	51427159	51427267	-	3	17234|17235|17236	3Distal|promoter|promoter	||	promoter	2563|-6|-386	2563|-6|-386	2455|-114|-494	2564|-5|-385	mmu-mir-685
chr14	mmu-mir-124-1	65209494	65209578	+	7	17688|17689|17690|17691|17692|17693|17694	5Distal|5Distal|5Distal|promoter|promoter|3Distal|3Distal	||||||	promoter	-3328|-2818|-2267|-683|771|4717|8777	-3413|-2903|-2352|-768|686|4632|8692	-3412|-2902|-2351|-767|687|4633|8693	-3412|-2902|-2351|-767|687|4633|8693	mmu-mir-124-1
chr14	mmu-mir-320	70843317	70843398	+	1	17860	promoter		promoter	-125	-207	-206	-206	mmu-mir-320
chr15	mmu-mir-1907	50720571	50720660	-	2	19145|19146	promoter|promoter	|	promoter	477|-1382	477|-1382	388|-1471	478|-1381	mmu-mir-1907
chr15	mmu-mir-1944	79913281	79913354	-	4	19865|19866|19867|19868	3Distal|promoter|5Distal|5Distal	|||	promoter	4299|-499|-8148|-8964	4299|-499|-8148|-8964	4226|-572|-8221|-9037	4300|-498|-8147|-8963	mmu-mir-1944
chr15	mmu-mir-688	102502223	102502297	-	3	20895|20896|20897	3Distal|promoter|promoter	||	promoter	6089|855|-1722	6089|855|-1722	6015|781|-1796	6090|856|-1721	mmu-mir-688
chr15	mmu-mir-615	102845341	102845432	+	2	20913|20914	5Distal|promoter	|	promoter	-3519|-1121	-3611|-1213	-3610|-1212	-3610|-1212	mmu-mir-615
chr16	mmu-mir-689-2	11144133	11144241	+	3	21228|21229|21230	5Distal|promoter|promoter	|5UTR:exon.1|	promoter	-9544|69|674	-9653|-40|565	-9652|-39|566	-9652|-39|566	mmu-mir-689-2
chr16	mmu-mir-2134-4	11144248	11144304	+	3	21228|21229|21230	5Distal|promoter|promoter	||	promoter	-9659|-46|559	-9716|-103|502	-9715|-102|503	-9715|-102|503	mmu-mir-2134-4
chr16	mmu-mir-1945	11254461	11254538	-	2	21233|21234	promoter|promoter	|	promoter	958|-61	958|-61	881|-138	959|-60	mmu-mir-1945
chr16	mmu-mir-2135-3	57391345	57391454	-	1	22321	promoter		promoter	-296	-296	-405	-295	mmu-mir-2135-3
chr16	mmu-mir-125b-2	77646518	77646588	+	1	22438	promoter		promoter	-1653	-1724	-1723	-1723	mmu-mir-125b-2
chr17	mmu-mir-99b	17967152	17967221	+	8	23224|23225|23226|23227|23228|23229|23230|23231	5Distal|5Distal|5Distal|promoter|promoter|promoter|3Distal|3Distal	|||||||	promoter	-4080|-3333|-2356|-1607|586|837|4966|7987	-4150|-3403|-2426|-1677|516|767|4896|7917	-4149|-3402|-2425|-1676|517|768|4897|7918	-4149|-3402|-2425|-1676|517|768|4897|7918	mmu-mir-99b
chr17	mmu-let-7e	17967316	17967408	+	8	23224|23225|23226|23227|23228|23229|23230|23231	5Distal|5Distal|5Distal|promoter|promoter|promoter|3Distal|3Distal	|||||||	promoter	-4244|-3497|-2520|-1771|422|673|4802|7823	-4337|-3590|-2613|-1864|329|580|4709|7730	-4336|-3589|-2612|-1863|330|581|4710|7731	-4336|-3589|-2612|-1863|330|581|4710|7731	mmu-let-7e
chr17	mmu-mir-125a	17967776	17967843	+	8	23224|23225|23226|23227|23228|23229|23230|23231	5Distal|5Distal|5Distal|5Distal|promoter|promoter|3Distal|3Distal	|||||||	promoter	-4704|-3957|-2980|-2231|-38|213|4342|7363	-4772|-4025|-3048|-2299|-106|145|4274|7295	-4771|-4024|-3047|-2298|-105|146|4275|7296	-4771|-4024|-3047|-2298|-105|146|4275|7296	mmu-mir-125a
chr17	mmu-mir-1894	36054834	36054914	+	4	24196|24197|24198|24199	5Distal|promoter|promoter|3Distal	|||	promoter	-8121|-1160|840|4603	-8202|-1241|759|4522	-8201|-1240|760|4523	-8201|-1240|760|4523	mmu-mir-1894
chr17	mmu-mir-2133-2	39984071	39984165	+	1	24265	promoter		promoter	-1209	-1304	-1303	-1303	mmu-mir-2133-2
chr17	mmu-mir-7b	56382411	56382521	+	1	24759	promoter		promoter	-831	-942	-941	-941	mmu-mir-7b
chr18	mmu-mir-1893	6490562	6490644	-	1	25665	promoter		promoter	-208	-208	-290	-207	mmu-mir-1893
chr18	mmu-mir-187	24587611	24587671	-	2	25948|25949	promoter|5Distal	|	promoter	-148|-6697	-148|-6697	-208|-6757	-147|-6696	mmu-mir-187
chr19	mmu-mir-1192	23223921	23224041	+	8	27951|27952|27953|27954|27955|27956|27957|27958	5Distal|5Distal|5Distal|5Distal|5Distal|promoter|3Distal|3Distal	|||||||	promoter	-8539|-6443|-5768|-5218|-4280|-1953|2879|4339	-8660|-6564|-5889|-5339|-4401|-2074|2758|4218	-8659|-6563|-5888|-5338|-4400|-2073|2759|4219	-8659|-6563|-5888|-5338|-4400|-2073|2759|4219	mmu-mir-1192
chr2	mmu-mir-130a	84581272	84581335	-	6	30756|30757|30758|30759|30760|30761	3Distal|3Distal|promoter|promoter|5Distal|5Distal	|||||	promoter	2711|2386|-420|-1699|-2728|-3226	2711|2386|-420|-1699|-2728|-3226	2648|2323|-483|-1762|-2791|-3289	2712|2387|-419|-1698|-2727|-3225	mmu-mir-130a
chr2	mmu-mir-670	94101457	94101556	-	1	30988	promoter		promoter	-1894	-1894	-1993	-1893	mmu-mir-670
chr2	mmu-mir-499	155448616	155448694	+	5	32188|32189|32190|32191|32192	5Distal|promoter|3Distal|3Distal|3Distal	||||	promoter	-9987|-1507|3572|4299|8282	-10066|-1586|3493|4220|8203	-10065|-1585|3494|4221|8204	-10065|-1585|3494|4221|8204	mmu-mir-499
chr3	mmu-mir-124-2	17695662	17695770	+	5	33602|33603|33604|33605|33606	5Distal|5Distal|5Distal|promoter|promoter	||||	promoter	-8770|-8370|-7695|-1918|-1083	-8879|-8479|-7804|-2027|-1192	-8878|-8478|-7803|-2026|-1191	-8878|-8478|-7803|-2026|-1191	mmu-mir-124-2
chr3	mmu-mir-9-1	88019520	88019608	+	2	34621|34622	promoter|3Distal	|	promoter	-485|5454	-574|5365	-573|5366	-573|5366	mmu-mir-9-1
chr3	mmu-mir-92b	89031038	89031120	-	5	34705|34706|34707|34708|34709	3Distal|3Distal|promoter|promoter|5Distal	||||	promoter	1896|1163|-232|-1125|-2355	1896|1163|-232|-1125|-2355	1814|1081|-314|-1207|-2437	1897|1164|-231|-1124|-2354	mmu-mir-92b
chr3	mmu-mir-137	118136775	118136847	+	2	35438|35439	5Distal|promoter	|	promoter	-2307|616	-2380|543	-2379|544	-2379|544	mmu-mir-137
chr3	mmu-mir-760	121996503	121996621	-	5	35508|35509|35510|35511|35512	3Distal|promoter|promoter|promoter|5Distal	||||	promoter	1658|457|-182|-480|-4505	1658|457|-182|-480|-4505	1540|339|-300|-598|-4623	1659|458|-181|-479|-4504	mmu-mir-760
chr3	mmu-mir-302b	127248146	127248219	+	1	35593	promoter		promoter	-290	-364	-363	-363	mmu-mir-302b
chr3	mmu-mir-302c	127248281	127248348	+	1	35593	promoter		promoter	-425	-493	-492	-492	mmu-mir-302c
chr3	mmu-mir-302a	127248414	127248482	+	1	35593	promoter		promoter	-558	-627	-626	-626	mmu-mir-302a
chr3	mmu-mir-302d	127248542	127248607	+	1	35593	promoter		promoter	-686	-752	-751	-751	mmu-mir-302d
chr3	mmu-mir-367	127248651	127248725	+	1	35593	promoter		promoter	-795	-870	-869	-869	mmu-mir-367
chr3	mmu-mir-1895	133903469	133903547	-	3	35731|35732|35733	3Distal|3Distal|promoter	||	promoter	4616|4312|193	4616|4312|193	4538|4234|115	4617|4313|194	mmu-mir-1895
chr3	mmu-mir-1956	138189385	138189449	+	3	35808|35809|35810	promoter|promoter|promoter	||	promoter	-308|108|472	-373|43|407	-372|44|408	-372|44|408	mmu-mir-1956
chr4	mmu-mir-207	40669950	40670028	+	1	36476	promoter		promoter	-642	-721	-720	-720	mmu-mir-207
chr4	mmu-mir-692-2	125181993	125182101	+	5	38172|38173|38174|38175|38176	5Distal|5Distal|5Distal|5Distal|promoter	||||	promoter	-9803|-9134|-7233|-5687|-1826	-9912|-9243|-7342|-5796|-1935	-9911|-9242|-7341|-5795|-1934	-9911|-9242|-7341|-5795|-1934	mmu-mir-692-2
chr4	mmu-mir-2134-2	138894249	138894305	+	3	39325|39326|39327	5Distal|promoter|promoter	||	promoter	-7517|-1360|-985	-7574|-1417|-1042	-7573|-1416|-1041	-7573|-1416|-1041	mmu-mir-2134-2
chr4	mmu-mir-2139	139523441	139523535	-	3	39372|39373|39374	promoter|promoter|5Distal	||	promoter	440|-41|-9893	440|-41|-9893	346|-135|-9987	441|-40|-9892	mmu-mir-2139
chr5	mmu-mir-1961	93217477	93217588	-	1	41735	promoter		promoter	-70	-70	-181	-69	mmu-mir-1961
chr5	mmu-mir-25	138606549	138606632	-	4	43769|43770|43771|43772	3Distal|3Distal|promoter|5Distal	|||	promoter	9830|2106|-431|-5575	9830|2106|-431|-5575	9747|2023|-514|-5658	9831|2107|-430|-5574	mmu-mir-25
chr5	mmu-mir-93	138606751	138606838	-	4	43769|43770|43771|43772	3Distal|3Distal|promoter|5Distal	|||	promoter	10036|2312|-225|-5369	10036|2312|-225|-5369	9949|2225|-312|-5456	10037|2313|-224|-5368	mmu-mir-93
chr5	mmu-mir-106b	138606965	138607046	-	3	43770|43771|43772	3Distal|promoter|5Distal	||	promoter	2520|-17|-5161	2520|-17|-5161	2439|-98|-5242	2521|-16|-5160	mmu-mir-106b
chr6	mmu-mir-2133-1	3151217	3151307	+	1	44334	promoter		promoter	-433	-524	-523	-523	mmu-mir-2133-1
chr6	mmu-mir-129-1	28972619	28972691	+	10	44600|44601|44602|44603|44604|44605|44606|44607|44608|44609	5Distal|5Distal|5Distal|5Distal|promoter|promoter|3Distal|3Distal|3Distal|3Distal	|||||||||	promoter	-6162|-5355|-3883|-2281|-1605|805|2713|2969|3632|5780	-6235|-5428|-3956|-2354|-1678|732|2640|2896|3559|5707	-6234|-5427|-3955|-2353|-1677|733|2641|2897|3560|5708	-6234|-5427|-3955|-2353|-1677|733|2641|2897|3560|5708	mmu-mir-129-1
chr6	mmu-mir-182	30115918	30115992	-	7	44661|44662|44663|44664|44665|44666|44667	3Distal|promoter|promoter|promoter|5Distal|5Distal|5Distal	||||||	promoter	6229|832|-514|-1634|-5630|-8293|-9943	6229|832|-514|-1634|-5630|-8293|-9943	6155|758|-588|-1708|-5704|-8367|-10017	6230|833|-513|-1633|-5629|-8292|-9942	mmu-mir-182
chr6	mmu-mir-183	30119668	30119737	-	11	44661|44662|44663|44664|44665|44666|44667|44668|44669|44670|44671	3Distal|3Distal|3Distal|3Distal|promoter|5Distal|5Distal|5Distal|5Distal|5Distal|5Distal	||||||||||	promoter	9974|4577|3231|2111|-1885|-4548|-6198|-7834|-8389|-8862|-9505	9974|4577|3231|2111|-1885|-4548|-6198|-7834|-8389|-8862|-9505	9905|4508|3162|2042|-1954|-4617|-6267|-7903|-8458|-8931|-9574	9975|4578|3232|2112|-1884|-4547|-6197|-7833|-8388|-8861|-9504	mmu-mir-183
chr6	mmu-mir-148a	51219811	51219909	-	2	45104|45105	promoter|promoter	|	promoter	-1001|-1338	-1001|-1338	-1099|-1436	-1000|-1337	mmu-mir-148a
chr6	mmu-mir-196b	52180080	52180164	-	11	45166|45167|45168|45169|45170|45171|45172|45173|45174|45175|45176	3Distal|3Distal|3Distal|3Distal|3Distal|3Distal|3Distal|promoter|promoter|5Distal|5Distal	||||||||||	promoter	8587|8235|7987|5654|5127|4449|3915|351|-1936|-3680|-9667	8587|8235|7987|5654|5127|4449|3915|351|-1936|-3680|-9667	8503|8151|7903|5570|5043|4365|3831|267|-2020|-3764|-9751	8588|8236|7988|5655|5128|4450|3916|352|-1935|-3679|-9666	mmu-mir-196b
chr6	mmu-mir-141	124667932	124668003	-	3	46442|46443|46444	3Distal|promoter|promoter	||	promoter	5632|154|-178	5632|154|-178	5561|83|-249	5633|155|-177	mmu-mir-141
chr6	mmu-mir-200c	124668340	124668408	-	4	46442|46443|46444|46445	3Distal|promoter|promoter|5Distal	|||	promoter	6037|559|227|-9801	6037|559|227|-9801	5969|491|159|-9869	6038|560|228|-9800	mmu-mir-200c
chr7	mmu-mir-290	3218627	3218709	+	11	47139|47140|47141|47142|47143|47144|47145|47146|47147|47148|47149	5Distal|5Distal|5Distal|5Distal|5Distal|5Distal|promoter|promoter|3Distal|3Distal|3Distal	||||||||||	promoter	-7847|-6950|-6342|-5341|-4831|-2101|-893|458|3744|8169|8361	-7930|-7033|-6425|-5424|-4914|-2184|-976|375|3661|8086|8278	-7929|-7032|-6424|-5423|-4913|-2183|-975|376|3662|8087|8279	-7929|-7032|-6424|-5423|-4913|-2183|-975|376|3662|8087|8279	mmu-mir-290
chr7	mmu-mir-291a	3218920	3219001	+	11	47139|47140|47141|47142|47143|47144|47145|47146|47147|47148|47149	5Distal|5Distal|5Distal|5Distal|5Distal|5Distal|promoter|promoter|3Distal|3Distal|3Distal	||||||||||	promoter	-8140|-7243|-6635|-5634|-5124|-2394|-1186|165|3451|7876|8068	-8222|-7325|-6717|-5716|-5206|-2476|-1268|83|3369|7794|7986	-8221|-7324|-6716|-5715|-5205|-2475|-1267|84|3370|7795|7987	-8221|-7324|-6716|-5715|-5205|-2475|-1267|84|3370|7795|7987	mmu-mir-291a
chr7	mmu-mir-292	3219190	3219271	+	11	47139|47140|47141|47142|47143|47144|47145|47146|47147|47148|47149	5Distal|5Distal|5Distal|5Distal|5Distal|5Distal|promoter|promoter|3Distal|3Distal|3Distal	||||||||||	promoter	-8410|-7513|-6905|-5904|-5394|-2664|-1456|-105|3181|7606|7798	-8492|-7595|-6987|-5986|-5476|-2746|-1538|-187|3099|7524|7716	-8491|-7594|-6986|-5985|-5475|-2745|-1537|-186|3100|7525|7717	-8491|-7594|-6986|-5985|-5475|-2745|-1537|-186|3100|7525|7717	mmu-mir-292
chr7	mmu-mir-291b	3219483	3219561	+	11	47139|47140|47141|47142|47143|47144|47145|47146|47147|47148|47149	5Distal|5Distal|5Distal|5Distal|5Distal|5Distal|promoter|promoter|3Distal|3Distal|3Distal	||||||||||	promoter	-8703|-7806|-7198|-6197|-5687|-2957|-1749|-398|2888|7313|7505	-8782|-7885|-7277|-6276|-5766|-3036|-1828|-477|2809|7234|7426	-8781|-7884|-7276|-6275|-5765|-3035|-1827|-476|2810|7235|7427	-8781|-7884|-7276|-6275|-5765|-3035|-1827|-476|2810|7235|7427	mmu-mir-291b
chr7	mmu-mir-293	3220344	3220423	+	11	47139|47140|47141|47142|47143|47144|47145|47146|47147|47148|47149	5Distal|5Distal|5Distal|5Distal|5Distal|5Distal|5Distal|promoter|3Distal|3Distal|3Distal	||||||||||	promoter	-9564|-8667|-8059|-7058|-6548|-3818|-2610|-1259|2027|6452|6644	-9644|-8747|-8139|-7138|-6628|-3898|-2690|-1339|1947|6372|6564	-9643|-8746|-8138|-7137|-6627|-3897|-2689|-1338|1948|6373|6565	-9643|-8746|-8138|-7137|-6627|-3897|-2689|-1338|1948|6373|6565	mmu-mir-293
chr7	mmu-mir-294	3220642	3220725	+	11	47139|47140|47141|47142|47143|47144|47145|47146|47147|47148|47149	5Distal|5Distal|5Distal|5Distal|5Distal|5Distal|5Distal|promoter|3Distal|3Distal|3Distal	||||||||||	promoter	-9862|-8965|-8357|-7356|-6846|-4116|-2908|-1557|1729|6154|6346	-9946|-9049|-8441|-7440|-6930|-4200|-2992|-1641|1645|6070|6262	-9945|-9048|-8440|-7439|-6929|-4199|-2991|-1640|1646|6071|6263	-9945|-9048|-8440|-7439|-6929|-4199|-2991|-1640|1646|6071|6263	mmu-mir-294
chr7	mmu-mir-295	3220774	3220842	+	11	47139|47140|47141|47142|47143|47144|47145|47146|47147|47148|47149	5Distal|5Distal|5Distal|5Distal|5Distal|5Distal|5Distal|promoter|3Distal|3Distal|3Distal	||||||||||	promoter	-9994|-9097|-8489|-7488|-6978|-4248|-3040|-1689|1597|6022|6214	-10063|-9166|-8558|-7557|-7047|-4317|-3109|-1758|1528|5953|6145	-10062|-9165|-8557|-7556|-7046|-4316|-3108|-1757|1529|5954|6146	-10062|-9165|-8557|-7556|-7046|-4316|-3108|-1757|1529|5954|6146	mmu-mir-295
chr7	mmu-mir-330	19766814	19766911	+	4	47518|47519|47520|47521	5Distal|5Distal|5Distal|promoter	|||	promoter	-8870|-4857|-2095|-385	-8968|-4955|-2193|-483	-8967|-4954|-2192|-482	-8967|-4954|-2192|-482	mmu-mir-330
chr7	mmu-mir-1963	29868655	29868713	-	4	48005|48006|48007|48008	3Distal|3Distal|promoter|5Distal	|||	promoter	6706|4061|-917|-2618	6706|4061|-917|-2618	6648|4003|-975|-2676	6707|4062|-916|-2617	mmu-mir-1963
chr7	mmu-mir-762	134852001	134852076	+	5	50372|50373|50374|50375|50376	promoter|3Distal|3Distal|3Distal|3Distal	||||	promoter	-248|3615|4322|4769|8999	-324|3539|4246|4693|8923	-323|3540|4247|4694|8924	-323|3540|4247|4694|8924	mmu-mir-762
chr7	mmu-mir-210	148407283	148407392	-	3	50838|50839|50840	3Distal|3Distal|promoter	||	promoter	5751|1739|-536	5751|1739|-536	5642|1630|-645	5752|1740|-535	mmu-mir-210
chr8	mmu-mir-1199	86535414	86535532	-	5	52536|52537|52538|52539|52540	3Distal|3Distal|promoter|promoter|5Distal	||||	promoter	6992|3109|857|-594|-9800	6992|3109|857|-594|-9800	6874|2991|739|-712|-9918	6993|3110|858|-593|-9799	mmu-mir-1199
chr8	mmu-mir-709	86609998	86610085	+	2	52548|52549	5Distal|promoter	|	promoter	-2053|-1176	-2141|-1264	-2140|-1263	-2140|-1263	mmu-mir-709
chr8	mmu-mir-181d	86702615	86702686	-	5	52554|52555|52556|52557|52558	3Distal|promoter|5Distal|5Distal|5Distal	||||	promoter	1181|-47|-2132|-6139|-8060	1181|-47|-2132|-6139|-8060	1110|-118|-2203|-6210|-8131	1182|-46|-2131|-6138|-8059	mmu-mir-181d
chr8	mmu-mir-181c	86702772	86702860	-	5	52554|52555|52556|52557|52558	3Distal|promoter|promoter|5Distal|5Distal	||||	promoter	1355|127|-1958|-5965|-7886	1355|127|-1958|-5965|-7886	1267|39|-2046|-6053|-7974	1356|128|-1957|-5964|-7885	mmu-mir-181c
chr8	mmu-mir-1966	108139366	108139473	+	4	53070|53071|53072|53073	5Distal|promoter|3Distal|3Distal	|||	promoter	-9583|-1521|7113|7847	-9691|-1629|7005|7739	-9690|-1628|7006|7740	-9690|-1628|7006|7740	mmu-mir-1966
chr8	mmu-mir-1967	126546541	126546622	+	3	53839|53840|53841	5Distal|promoter|promoter	||	promoter	-2614|-1833|-1248	-2696|-1915|-1330	-2695|-1914|-1329	-2695|-1914|-1329	mmu-mir-1967
chr9	mmu-mir-1946b	21417888	21418020	-	6	54305|54306|54307|54308|54309|54310	3Distal|3Distal|3Distal|3Distal|promoter|5Distal	|||||	promoter	7665|7433|3460|2961|-1147|-2393	7665|7433|3460|2961|-1147|-2393	7533|7301|3328|2829|-1279|-2525	7666|7434|3461|2962|-1146|-2392	mmu-mir-1946b
chr9	mmu-mir-34c	50911139	50911215	-	1	55031	promoter		promoter	-875	-875	-951	-874	mmu-mir-34c
chr9	mmu-mir-34b	50911667	50911750	-	1	55031	promoter		promoter	-340	-340	-423	-339	mmu-mir-34b
chr9	mmu-let-7g	106081171	106081258	+	4	56374|56375|56376|56377	5Distal|5Distal|5Distal|promoter	|||	promoter	-8069|-7293|-6787|-895	-8157|-7381|-6875|-983	-8156|-7380|-6874|-982	-8156|-7380|-6874|-982	mmu-let-7g
chr9	mmu-mir-191	108470650	108470723	+	5	56514|56515|56516|56517|56518	5Distal|promoter|promoter|3Distal|3Distal	||||	promoter	-8072|-1550|-760|2493|7228	-8146|-1624|-834|2419|7154	-8145|-1623|-833|2420|7155	-8145|-1623|-833|2420|7155	mmu-mir-191
chr9	mmu-mir-425	108471108	108471192	+	5	56514|56515|56516|56517|56518	5Distal|5Distal|promoter|3Distal|3Distal	||||	promoter	-8530|-2008|-1218|2035|6770	-8615|-2093|-1303|1950|6685	-8614|-2092|-1302|1951|6686	-8614|-2092|-1302|1951|6686	mmu-mir-425
chr9	mmu-mir-128-2	112021140	112021215	-	2	56654|56655	promoter|promoter	|	promoter	747|215	747|215	672|140	748|216	mmu-mir-128-2
chrX	mmu-mir-718	71269188	71269275	-	2	57413|57414	promoter|5Distal	3UTR:exon.1|	promoter	13|-6638	13|-6638	-74|-6725	14|-6637	mmu-mir-718
