# Supplementary material for: Esrrb Regulates Specific Feed-Forward Loops to Transit From Pluripotency Into Early Stages of Differentiation
Source: Front Cell Dev Biol. 2022 May 16;10:820255. doi: 10.3389/fcell.2022.820255 (PMC9149258; doi:10.3389/fcell.2022.820255)
Supplement: Supplementary file 3 [file Table9.xlsx]

## Sheet: Sheet1
Table S9. Motif Types
Esrrb regulated mRNA/miR feed-forward network motif.
DAY	NODE	MiRs Array	Median Ratio Day 1:Day 0	Median Ratio Day 3:Day 0	Median Ratio Day 5:Day 0		TARGET GENES	Median Ratio Day 1:Day 0	Median Ratio Day 3:Day 0	Median Ratio Day 5:Day 0		KIND OF MOTIF	PMID	Evidence in MirTarbase, January 2022
													miRTarbase
Day1	Esrrb	mmu-miR-150'	1.24833	1.52626	1.34723	Represor	Vegfa	1.25842	1.31185	1.63998	Represor	Type IV	[PMID: 18539147	Luciferase Reporter Assay, WB, qPCR, other
Day1	Esrrb	mmu-miR-210-3p	1.49485	2.46229	4.92458	Represor	Efna3	1.36154	1.0719	0.850229	Activator	Type III	[PMID: 18539147	Luciferase Reporter Assay
Day1	Esrrb	mmu-miR-124'-3p	0.628507	0.426317	0.411796	Activador	Jag1	1.22994	1.32044	1.1841	Represor	Type II	PMID: 19287386	Luciferase Reporter Assay, Other
Day1	Esrrb	mmu-miR-124-3p'	0.628507	0.426317	0.411796	Activador	Lamc1	1.17892	1.21992	2.00157	Represor	Type II	PMID: 18042700, PMID: 23368412, PMID: 16461918	qRT-PCR, CLIP
Day1	Esrrb	mmu-miR-124-a'	0.628507	0.426317	0.411796	Activador	Foxa2	1.28842	0.988588	1.46735	Represor	Type II	PMID: 17462994	Luciferase Reporter Assay, WB, Inmunocytochemistry, Nother Blot, Real time PCR, qRT-PCR
Day3	Esrrb	mmu-miR-135b'	0.840896	0.624165	0.687771	Activador	Psip1	0.933757	0.770693	0.685711	Activator	Type I	PMID: 21483685	Luciferase Reporter Assay, WB, RT-qPCR
Day3	Esrrb	mmu-miR-291a-3p'	0.784584	0.558644	0.521233	Activador	Cdkn1a	0.998597	0.842241	1.55791	Represor	Type II	PMID: 18978791	Luciferase Reporter Assay, WB, qPCR
Day3	Esrrb	mmu-miR-150'-5p	1.24833	1.52626	1.34723	Represor	Pdgfb	1.12898	1.58751	2.6004	Represor	Type IV	PMID: 18500251	Luciferase Reporter Assay, WB,
Day3	Esrrb	'mmu-miR-150'	1.24833	1.52626	1.34723	Represor	Myb	1.1729	1.92921	0.972664	Represor	Type IV	PMID: 17923094	Luciferase Reporter Assay, qPCR, other
Day3	Esrrb	mmu-miR-150'-5p	1.24833	1.52626	1.34723	Represor	Vegfa	1.25842	1.31185	1.63998	Represor	Type IV	PMID: 18500251	Luciferase Reporter Assay, WB, qPCR, other
Day3	Esrrb	mmu-miR-150'5p	1.24833	1.52626	1.34723	Represor	Cxcr4	1.07104	0.901887	0.796367	Activator	Type III	PMID: 25466411	Luciferase Reporter Assay, WB, Elisa qRT-PCR, Inmunohistochemistry
Day3	Esrrb	mmu-miR-142a-3p'	0.986233	0.716978	0.752623	Activador	Arntl	0.794235	0.557251	0.828532	Activator	Type I	[PMID: 22958478], PMID: 23755214	Luciferase Reporter Assay, WB, qPCR
Day3	Esrrb	'mmu-miR-124'	0.628507	0.426317	0.411796	Activador	Ptpn12	1.00038	1.10566	1.27429	Represor	Type II	PMID: 19663910	qPCR
Day3	Esrrb	'mmu-miR-124'	0.628507	0.426317	0.411796	Activador	Jag1	1.22994	1.32044	1.1841	Represor	Type II	PMID: 19287386	Luciferase Reporter Assay, other
Day3	Esrrb	'mmu-miR-124'	0.628507	0.426317	0.411796	Activador	Lamc1	1.17892	1.21992	2.00157	Represor	Type II	PMID: 18042700, PMID: 23368412, PMID: 16461918	qRT-PCR, CLIP
Day3	Esrrb	mmu-miR-210' 3p	1.49485	2.46229	4.92458	Represor	Acvr1b	1.14431	1.12945	0.992572	Represor	Type IV	PMID: 1952007	Luciferase Reporter Assay	Osteoblastic Differentiation
Day3	Esrrb	mmu-miR-21'	1.15669	1.14076	1.39474	Represor	Btg2	1.03664	1.37808	1.69199	Represor	Type IV	PMID: 26151427	Luciferase Reporter Assay, WB, qPCR
Day4	Esrrb	mmu-miR-21'	1.15669	1.14076	1.39474	Represor	Spry2	1.03445	0.705242	0.800787	Activator	Type III	PMID: 18508928	Luciferase Reporter Assay, WB	nockdown of SPRY2 reproduced the branching morphology in cardiocytes
Day5	Esrrb	mmu-miR-124'-3p	0.628507	0.426317	0.411796	Activador	Itgb1	1.01401	1.07844	1.1867	Represor	Type II	PMID: 18619591	Luciferase Reporter Assay, WB, qPCR, Microarray, Other
Day5	Esrrb	mmu-miR-124'-a	0.628507	0.426317	0.411796	Activador	Foxa2	1.28842	0.988588	1.46735	Represor	Type II	PMID: 17462994	Luciferase Reporter Assay, WB, Inmunocytochemistry, Nother Blot, Real time PCR, qRT-PCR
Day5	Esrrb	'mmu-miR-124'	0.628507	0.426317	0.411796	Activador	Ptpn12	1.00038	1.10566	1.27429	Represor	Type II	PMID: 19663910	qPCR
Day5	Esrrb	'mmu-miR-124'	0.628507	0.426317	0.411796	Activador	Dlx2	0.954544	0.873563	0.743117	Activator	Type II	PMID: 19287386	Luciferase Reporter Assay, other
Day5	Esrrb	'mmu-miR-124'	0.628507	0.426317	0.411796	Activador	Jag1	1.22994	1.32044	1.1841	Represor	Type II	PMID: 19287386	Luciferase Reporter Assay, other
Day5	Esrrb	'mmu-miR-124'	0.628507	0.426317	0.411796	Activador	Lamc1	1.17892	1.21992	2.00157	Represor	Type II	PMID: 18042700, PMID: 23368412, PMID: 16461918	qRT-PCR, CLIP
Day5	Esrrb	mmu-miR-124' 3p	0.628507	0.426317	0.411796	Activador	Ctdsp1	1.07133	1.0343	1.51199	Represor	Type II	PMID: 17403776, PMID: 17679093]	Luciferase Reporter Assay, qPCR, Microarray, Other
Day5	Esrrb	'mmu-miR-21'	1.15669	1.14076	1.39474	Represor	Btg2	1.03664	1.37808	1.69199	Represor	Type IV	PMID: 26151427	Luciferase Reporter Assay, WB, qPCR
Day5	Esrrb	'mmu-miR-21'	1.15669	1.14076	1.39474	Represor	Spry2	1.03445	0.705242	0.800787	Activator	Type III	PMID: 18508928]	Luciferase Reporter Assay, WB,
Day5	Esrrb	'mmu-miR-291a-3p'	0.784584	0.558644	0.521233	Activador	Cdkn1	0.998597	0.842241	1.55791	Represor	Type II	PMID: 18978791	Luciferase Reporter Assay, WB, qPCR
Day5	Esrrb	'mmu-miR-150'	1.24833	1.52626	1.34723	Represor	Pdgfb	1.12898	1.58751	2.6004	Represor	Type IV	PMID: 18500251	Luciferase Reporter Assay, WB,
Day5	Esrrb	'mmu-miR-150'	1.24833	1.52626	1.34723	Represor	Vegfa	1.25842	1.31185	1.63998	Represor	Type IV	[PMID: 18539147	Luciferase Reporter Assay, WB, qPCR, other
Day5	Esrrb	'mmu-miR-150'	1.24833	1.52626	1.34723	Represor	Cxcr4	1.07104	0.901887	0.796367	Activator	Type III	PMID: 25466411	Luciferase Reporter Assay, WB, Elisa qRT-PCR, Inmunohistochemistry
Day5	Esrrb	mmu-miR-135b'	0.840896	0.624165	0.687771	Activador en arrays/Represor en Reads	Psip1	0.933757	0.770693	0.685711	Activator	Type I	PMID: 21483685	Luciferase Reporter Assay, WB, RT-qPCR
Day5	Esrrb	'mmu-miR-142-3p'	0.986233	0.716978	0.752623	Activador	Adcy1	0.835073	0.761291	0.637428	Activator	Type I
Day5	Esrrb	mmu-miR-205'	1.28343	1.29235	2.92817	Represor	Atp1a1	1.01717	0.887328	1.08046	Activator	Type III	PMID: 20103531	RT-qPRC
Day5	Esrrb	mmu-miR-125a-5p	0.946058	1.06437	1.38511	Represor	4632428N05RIK (Vsir)	0.996287	1.39046	1.8113	Represor	Type IV
Day5	Esrrb	mmu-miR-125a-5p	0.946058	1.06437	1.38511	Represor	Cbx7	0.980297	1.10323	0.758396	Activator	Type III	PMID: 22226354	Luciferase Reporter Assay, NGS
