# Supplementary material for: Esrrb Regulates Specific Feed-Forward Loops to Transit From Pluripotency Into Early Stages of Differentiation
Source: Front Cell Dev Biol. 2022 May 16;10:820255. doi: 10.3389/fcell.2022.820255 (PMC9149258; doi:10.3389/fcell.2022.820255)
Supplement: Supplementary file 6 [file Table3.xls]

## Sheet: mirna_regions_PMID 25922940.bed
Table S3
miRNA reg regions extracted from PMID 25922940.bed
chr1	20392300	20679010		mmu-mir-206	1
chr1	20392300	20682769		mmu-mir-133b	1
chr1	22572269	23272269		mmu-mir-30a	1
chr1	22591701	23291701		mmu-mir-30c-2	1
chr1	137266455	137966455		mmu-mir-181a-1	1
chr1	137266639	137966639		mmu-mir-181b-1	1
chr1	194961292	195037040		mmu-mir-29b-2	1
chr1	194961292	195037547		mmu-mir-29c	1
chr1	193507530	194207530		mmu-mir-205	1
chr2	117182277	117185127		mmu-mir-674	1
chr2	133562896	133564708		mmu-mir-3090	1
chr2	84741178	84765359		mmu-mir-130a	1
chr2	151967617	151969397		mmu-mir-1953	1
chr2	174267585	174281236		mmu-mir-298	1
chr3	90068347	90070020		mmu-mir-190b	1
chr3	89227198	89234176		mmu-mir-92b	1
chr4	149647899	150068454		mmu-mir-34a	1
chr4	88910662	89274472		mmu-mir-31	1
chr6	30165992	30211289		mmu-mir-182	1
chr6	30169551	30211289		mmu-mir-96	1
chr6	30169737	30211289		mmu-mir-183	1
chr6	31062747	31366884		mmu-mir-29a	1
chr6	51269910	51460434		mmu-mir-148a	1
chr7	3144992	3220343		mmu-mir-293	1
chr7	3144992	3220641		mmu-mir-294	1
chr7	3144992	3220773		mmu-mir-295	1
chr7	6707624	6803587		mmu-mir-3099	1
chr7	27204320	27205536		mmu-mir-1191	1
chr7	45078503	45121757		mmu-mir-150	1
chr7	78792988	78888277		mmu-mir-7a-2	1
chr7	61683192	61705849		mmu-mir-344d-1	1
chr7	61790581	61943900		mmu-mir-344b	1
chr7	61837402	61943900		mmu-mir-344c	1
chr7	80153015	80227159		mmu-mir-1965	1
chr7	141221493	141263182		mmu-mir-210	1
chr8	70917529	70925525		mmu-mir-1969	1
chr8	84172597	84208518		mmu-mir-23a	1
chr8	84172597	84208672		mmu-mir-27a	1
chr8	84172597	84208815		mmu-mir-24-2	1
chr8	94315066	94324311		mmu-mir-138-2	1
chr8	84011633	84030285		mmu-mir-1199	1
chr8	84178787	84210941		mmu-mir-181d	1
chr9	41432079	41531425		mmu-mir-100	1
chr9	108565566	108568777		mmu-mir-425	1
chr9	122580647	122682876		mmu-mir-138-1	1
chr9	51103110	51270257		mmu-mir-34c	1
chr9	89802328	90091668		mmu-mir-184	1
chr10	92072185	92081745		mmu-mir-135a-2	1
chr10	92137223	92171300		mmu-mir-1251	1
chr10	122985724	122992060		mmu-let-7i	1
chr11	28693276	28746191		mmu-mir-216b	1
chr11	69656727	69663043		mmu-mir-1934	1
chr11	70216414	70234717		mmu-mir-497	1
chr11	78060432	78073005		mmu-mir-144	1
chr11	79694012	79726400		mmu-mir-365-2	1
chr11	96264484	96265164		mmu-mir-196a-1	1
chr11	119381076	119390472		mmu-mir-1932	1
chr11	43374461	43420247		mmu-mir-146a	1
chr12	109571729	109580233		mmu-mir-493	1
chr12	109571729	109586314		mmu-mir-665	1
chr12	109571729	109587943		mmu-mir-3070a	1
chr12	109592851	109611500		mmu-mir-341	1
chr12	109592851	109611822		mmu-mir-1188	1
chr12	109592851	109618258		mmu-mir-370	1
chr12	109661711	109712317		mmu-mir-1197	1
chr12	109661711	109712810		mmu-mir-758	1
chr12	109661711	109713481		mmu-mir-329	1
chr12	109661711	109715318		mmu-mir-494	1
chr12	109661711	109720006		mmu-mir-667	1
chr12	109661711	109722718		mmu-mir-376c	1
chr12	109661711	109724313		mmu-mir-300	1
chr12	109661711	109726822		mmu-mir-381	1
chr12	109661711	109727333		mmu-mir-487b	1
chr12	109661711	109734139		mmu-mir-134	1
chr12	109661711	109734732		mmu-mir-668	1
chr12	109661711	109740510		mmu-mir-377	1
chr12	109661711	109742409		mmu-mir-541	1
chr12	109661711	109743715		mmu-mir-410	1
chr12	109661711	109747878		mmu-mir-3072	1
chr12	112127573	112130880		mmu-mir-203	1
chr12	110278129	110667688		mmu-mir-1247	1
chr13	21897049	22002175		mmu-mir-1983	1
chr13	48536114	48577871		mmu-let-7d	1
chr14	64113751	64591185		mmu-mir-3078	1
chr14	70138206	70443510		mmu-mir-320	1
chr14	61631972	62276228		mmu-mir-16-1	1
chr14	61632110	62276228		mmu-mir-15a	1
chr15	85593708	85707319		mmu-let-7b	1
chr15	68337510	69037510		mmu-mir-30b	1
chr16	102671866	102706776		mmu-mir-688	1
chr16	13417529	13449523		mmu-mir-193b	1
chr16	13417529	13453840		mmu-mir-365-1	1
chr16	14101494	14159626		mmu-mir-484	1
chr16	84685147	84714140		mmu-mir-155	1
chr16	11254445	11803720		mmu-mir-1945	1
chr17	17734167	17830188		mmu-mir-99b	1
chr17	56173955	56242988		mmu-mir-7b	1
chr18	65217826	65248861		mmu-mir-122	1
chr18	24429170	24484961		mmu-mir-187	1
chr18	61649258	61696836		mmu-mir-143	1
chr19	6262304	6264643		mmu-mir-194-2	1
chr19	6262304	6264844		mmu-mir-192	1
chrX	140106797	140310948		mmu-mir-3475	1
chrX	19146388	19846388		mmu-mir-221	1
chrX	19146971	19846971		mmu-mir-222	1
chrX	52741928	52742562		mmu-mir-92a-2	1
chrX	52742066	52742562		mmu-mir-19b-2	1
chrX	52742192	52742562		mmu-mir-20b	1
chrX	52742413	52742562		mmu-mir-18b	1
chrX	53048244	53053111		mmu-mir-450a-1	1
chrX	53048367	53053111		mmu-mir-450a-2	1
chrX	53053353	53070001		mmu-mir-351	1
chrX	53054054	53070001		mmu-mir-503	1
chrX	53054349	53070001		mmu-mir-322	1
chrX	66776818	67476818		mmu-mir-743a	1
chrX	66780437	67480437		mmu-mir-742	1
chrX	66796875	67496875		mmu-mir-741	1
chrX	66799297	67499297		mmu-mir-463	1
chrX	66800607	67500607		mmu-mir-880	1
chrX	66802021	67502021		mmu-mir-881	1
chrX	66814025	67514025		mmu-mir-470	1
chrX	67988161	68667513		mmu-mir-201	1
chrX	67988451	68667513		mmu-mir-547	1

## Sheet: Input data
PMID 25922940 Esrrb ChIP-Seq Reg Regions from (Chen et al., 2008)	Esrrb ChiP-Seq reg regions (Sevilla et al.2021)
mmu-mir-206	mmu-mir-1928
mmu-mir-133b	mmu-mir-26b
mmu-mir-30a	mmu-mir-135b
mmu-mir-30c-2	mmu-mir-2134-1
mmu-mir-181a-1	mmu-mir-689-1
mmu-mir-181b-1	mmu-mir-1981
mmu-mir-29b-2	mmu-mir-664
mmu-mir-29c	mmu-mir-1929
mmu-mir-3090	mmu-mir-678
mmu-mir-31	mmu-mir-1930
mmu-mir-29a	mmu-mir-1982
mmu-mir-3099	mmu-mir-1931
mmu-mir-344d-1	mmu-mir-467f
mmu-mir-344b	mmu-mir-324
mmu-mir-344c	mmu-mir-195
mmu-mir-1969	mmu-mir-212
mmu-mir-138-2	mmu-mir-132
mmu-mir-100	mmu-mir-22
mmu-mir-138-1	mmu-mir-423
mmu-mir-184	mmu-mir-193
mmu-mir-135a-2	mmu-mir-21
mmu-mir-1251	mmu-mir-301a
mmu-let-7i	mmu-mir-142
mmu-mir-216b	mmu-mir-10a
mmu-mir-144	mmu-mir-152
mmu-mir-196a-1	mmu-mir-1938
mmu-mir-146a	mmu-mir-1892
mmu-mir-493	mmu-mir-681
mmu-mir-665	mmu-mir-1190
mmu-mir-3070a	mmu-mir-342
mmu-mir-341	mmu-mir-1896
mmu-mir-1188	mmu-mir-2141
mmu-mir-370	mmu-let-7f-1
mmu-mir-1197	mmu-let-7a-1
mmu-mir-758	mmu-mir-874
mmu-mir-329	mmu-mir-713
mmu-mir-494	mmu-mir-23b
mmu-mir-667	mmu-mir-27b
mmu-mir-376c	mmu-mir-24-1
mmu-mir-300	mmu-mir-692-2
mmu-mir-381	mmu-mir-9-2
mmu-mir-487b	mmu-mir-1940
mmu-mir-134	mmu-mir-1904
mmu-mir-668	mmu-mir-346
mmu-mir-377	mmu-mir-685
mmu-mir-541	mmu-mir-208a
mmu-mir-410	mmu-mir-719
mmu-mir-3072	mmu-mir-124-1
mmu-mir-203	mmu-mir-759
mmu-mir-1247	mmu-mir-1907
mmu-mir-3078	mmu-mir-151
mmu-mir-16-1	mmu-mir-464
mmu-mir-15a	mmu-mir-1943
mmu-mir-30b	mmu-mir-1944
mmu-mir-193b	mmu-mir-33
mmu-mir-365-1	mmu-let-7c-2
mmu-mir-122	mmu-mir-2143-3
mmu-mir-194-2	mmu-mir-2135-5
mmu-mir-192	mmu-mir-1941
mmu-mir-3475	mmu-mir-196a-2
mmu-mir-221	mmu-mir-615
mmu-mir-222	mmu-mir-1937b
mmu-mir-450a-1	mmu-mir-689-2
mmu-mir-450a-2	mmu-mir-2134-4
mmu-mir-741	mmu-mir-130b
mmu-mir-463	mmu-mir-301b
mmu-mir-880	mmu-mir-1306
mmu-mir-881	mmu-mir-185
mmu-mir-470	mmu-mir-28
mmu-mir-201	mmu-mir-568
mmu-mir-547	mmu-mir-2135-3
mmu-mir-205	mmu-mir-125b-2
mmu-mir-674	mmu-mir-692-1
mmu-mir-130a	mmu-let-7e
mmu-mir-1953	mmu-mir-125a
mmu-mir-298	mmu-mir-219-1
mmu-mir-190b	mmu-mir-1894
mmu-mir-92b	mmu-mir-877
mmu-mir-34a	mmu-mir-715
mmu-mir-182	mmu-mir-2133-2
mmu-mir-96	mmu-mir-1893
mmu-mir-183	mmu-mir-1-2-as
mmu-mir-148a	mmu-mir-1-2
mmu-mir-293	mmu-mir-1901
mmu-mir-294	mmu-mir-1948
mmu-mir-295	mmu-mir-1949
mmu-mir-1191	mmu-mir-378
mmu-mir-150	mmu-mir-145
mmu-mir-7a-2	mmu-mir-694
mmu-mir-1965	mmu-mir-1192
mmu-mir-210	mmu-mir-2135-1
mmu-mir-23a	mmu-mir-126
mmu-mir-27a	mmu-mir-219-2
mmu-mir-24-2	mmu-mir-199b
mmu-mir-1199	mmu-mir-1954
mmu-mir-181d	mmu-mir-10b
mmu-mir-425	mmu-mir-1955
mmu-mir-34c	mmu-mir-129-2
mmu-mir-1934	mmu-mir-670
mmu-mir-497	mmu-mir-147
mmu-mir-365-2	mmu-mir-499
mmu-mir-1932	mmu-mir-297a-6
mmu-mir-1983	mmu-mir-296
mmu-let-7d	mmu-mir-124-2
mmu-mir-320	mmu-mir-1897
mmu-let-7b	mmu-mir-466k
mmu-mir-688	mmu-mir-9-1
mmu-mir-484	mmu-mir-1905
mmu-mir-155	mmu-mir-137
mmu-mir-1945	mmu-mir-760
mmu-mir-99b	mmu-mir-302b
mmu-mir-7b	mmu-mir-302c
mmu-mir-187	mmu-mir-302a
mmu-mir-143	mmu-mir-302d
mmu-mir-92a-2	mmu-mir-367
mmu-mir-19b-2	mmu-mir-1895
mmu-mir-20b	mmu-mir-1956
mmu-mir-18b	mmu-mir-207
mmu-mir-351	mmu-mir-32
mmu-mir-503	mmu-mir-455
mmu-mir-322	mmu-mir-491
mmu-mir-743a	mmu-mir-101a
mmu-mir-742	mmu-mir-761
	mmu-mir-698
	mmu-mir-700
	mmu-mir-2134-2
	mmu-mir-2139
	mmu-mir-671
	mmu-mir-1960
	mmu-mir-1961
	mmu-mir-469
	mmu-mir-1959
	mmu-mir-702
	mmu-mir-25
	mmu-mir-93
	mmu-mir-106b
	mmu-mir-2133-1
	mmu-mir-129-1
	mmu-mir-335
	mmu-mir-704
	mmu-mir-196b
	mmu-mir-705
	mmu-mir-141
	mmu-mir-200c
	mmu-mir-220
	mmu-mir-290
	mmu-mir-291a
	mmu-mir-292
	mmu-mir-291b
	mmu-mir-330
	mmu-mir-343
	mmu-mir-1963
	mmu-mir-1964
	mmu-mir-9-3
	mmu-mir-1839
	mmu-mir-708
	mmu-mir-326
	mmu-mir-762
	mmu-mir-202
	mmu-mir-486
	mmu-mir-1186
	mmu-mir-709
	mmu-mir-181c
	mmu-mir-328
	mmu-mir-1966
	mmu-mir-1967
	mmu-mir-1900
	mmu-mir-1946b
	mmu-mir-34b
	mmu-mir-190
	mmu-mir-135a-1
	mmu-let-7g
	mmu-mir-191
	mmu-mir-711
	mmu-mir-128-2
	mmu-mir-2134-3
	mmu-mir-26a-1
	mmu-mir-363
	mmu-mir-106a
	mmu-mir-542
	mmu-mir-743b
	mmu-mir-2137
	mmu-mir-718
	mmu-mir-680-2
	mmu-mir-205
	mmu-mir-674
	mmu-mir-130a
	mmu-mir-1953
	mmu-mir-298
	mmu-mir-190b
	mmu-mir-92b
	mmu-mir-34a
	mmu-mir-182
	mmu-mir-96
	mmu-mir-183
	mmu-mir-148a
	mmu-mir-293
	mmu-mir-294
	mmu-mir-295
	mmu-mir-1191
	mmu-mir-150
	mmu-mir-7a-2
	mmu-mir-1965
	mmu-mir-210
	mmu-mir-23a
	mmu-mir-27a
	mmu-mir-24-2
	mmu-mir-1199
	mmu-mir-181d
	mmu-mir-425
	mmu-mir-34c
	mmu-mir-1934
	mmu-mir-497
	mmu-mir-365-2
	mmu-mir-1932
	mmu-mir-1983
	mmu-let-7d
	mmu-mir-320
	mmu-let-7b
	mmu-mir-688
	mmu-mir-484
	mmu-mir-155
	mmu-mir-1945
	mmu-mir-99b
	mmu-mir-7b
	mmu-mir-187
	mmu-mir-143
	mmu-mir-92a-2
	mmu-mir-19b-2
	mmu-mir-20b
	mmu-mir-18b
	mmu-mir-351
	mmu-mir-503
	mmu-mir-322
	mmu-mir-743a
	mmu-mir-742

## Sheet: Output data
71 elements included exclusively in " PMID25922940":	184 elements included exclusively in "mir Reg Regions Sevilla et al 2021	52 common elements in " PMID25922940" and " Reg Sevilla et al 2021":
mmu-mir-206	mmu-mir-1928	mmu-mir-205
mmu-mir-133b	mmu-mir-26b	mmu-mir-674
mmu-mir-30a	mmu-mir-135b	mmu-mir-130a
mmu-mir-30c-2	mmu-mir-2134-1	mmu-mir-1953
mmu-mir-181a-1	mmu-mir-689-1	mmu-mir-298
mmu-mir-181b-1	mmu-mir-1981	mmu-mir-190b
mmu-mir-29b-2	mmu-mir-664	mmu-mir-92b
mmu-mir-29c	mmu-mir-1929	mmu-mir-34a
mmu-mir-3090	mmu-mir-678	mmu-mir-182
mmu-mir-31	mmu-mir-1930	mmu-mir-96
mmu-mir-29a	mmu-mir-1982	mmu-mir-183
mmu-mir-3099	mmu-mir-1931	mmu-mir-148a
mmu-mir-344d-1	mmu-mir-467f	mmu-mir-293
mmu-mir-344b	mmu-mir-324	mmu-mir-294
mmu-mir-344c	mmu-mir-195	mmu-mir-295
mmu-mir-1969	mmu-mir-212	mmu-mir-1191
mmu-mir-138-2	mmu-mir-132	mmu-mir-150
mmu-mir-100	mmu-mir-22	mmu-mir-7a-2
mmu-mir-138-1	mmu-mir-423	mmu-mir-1965
mmu-mir-184	mmu-mir-193	mmu-mir-210
mmu-mir-135a-2	mmu-mir-21	mmu-mir-23a
mmu-mir-1251	mmu-mir-301a	mmu-mir-27a
mmu-let-7i	mmu-mir-142	mmu-mir-24-2
mmu-mir-216b	mmu-mir-10a	mmu-mir-1199
mmu-mir-144	mmu-mir-152	mmu-mir-181d
mmu-mir-196a-1	mmu-mir-1938	mmu-mir-425
mmu-mir-146a	mmu-mir-1892	mmu-mir-34c
mmu-mir-493	mmu-mir-681	mmu-mir-1934
mmu-mir-665	mmu-mir-1190	mmu-mir-497
mmu-mir-3070a	mmu-mir-342	mmu-mir-365-2
mmu-mir-341	mmu-mir-1896	mmu-mir-1932
mmu-mir-1188	mmu-mir-2141	mmu-mir-1983
mmu-mir-370	mmu-let-7f-1	mmu-let-7d
mmu-mir-1197	mmu-let-7a-1	mmu-mir-320
mmu-mir-758	mmu-mir-874	mmu-let-7b
mmu-mir-329	mmu-mir-713	mmu-mir-688
mmu-mir-494	mmu-mir-23b	mmu-mir-484
mmu-mir-667	mmu-mir-27b	mmu-mir-155
mmu-mir-376c	mmu-mir-24-1	mmu-mir-1945
mmu-mir-300	mmu-mir-692-2	mmu-mir-99b
mmu-mir-381	mmu-mir-9-2	mmu-mir-7b
mmu-mir-487b	mmu-mir-1940	mmu-mir-187
mmu-mir-134	mmu-mir-1904	mmu-mir-143
mmu-mir-668	mmu-mir-346	mmu-mir-92a-2
mmu-mir-377	mmu-mir-685	mmu-mir-19b-2
mmu-mir-541	mmu-mir-208a	mmu-mir-20b
mmu-mir-410	mmu-mir-719	mmu-mir-18b
mmu-mir-3072	mmu-mir-124-1	mmu-mir-351
mmu-mir-203	mmu-mir-759	mmu-mir-503
mmu-mir-1247	mmu-mir-1907	mmu-mir-322
mmu-mir-3078	mmu-mir-151	mmu-mir-743a
mmu-mir-16-1	mmu-mir-464	mmu-mir-742
mmu-mir-15a	mmu-mir-1943
mmu-mir-30b	mmu-mir-1944
mmu-mir-193b	mmu-mir-33
mmu-mir-365-1	mmu-let-7c-2
mmu-mir-122	mmu-mir-2143-3
mmu-mir-194-2	mmu-mir-2135-5
mmu-mir-192	mmu-mir-1941
mmu-mir-3475	mmu-mir-196a-2
mmu-mir-221	mmu-mir-615
mmu-mir-222	mmu-mir-1937b
mmu-mir-450a-1	mmu-mir-689-2
mmu-mir-450a-2	mmu-mir-2134-4
mmu-mir-741	mmu-mir-130b
mmu-mir-463	mmu-mir-301b
mmu-mir-880	mmu-mir-1306
mmu-mir-881	mmu-mir-185
mmu-mir-470	mmu-mir-28
mmu-mir-201	mmu-mir-568
mmu-mir-547	mmu-mir-2135-3
	mmu-mir-125b-2
	mmu-mir-692-1
	mmu-let-7e
	mmu-mir-125a
	mmu-mir-219-1
	mmu-mir-1894
	mmu-mir-877
	mmu-mir-715
	mmu-mir-2133-2
	mmu-mir-1893
	mmu-mir-1-2-as
	mmu-mir-1-2
	mmu-mir-1901
	mmu-mir-1948
	mmu-mir-1949
	mmu-mir-378
	mmu-mir-145
	mmu-mir-694
	mmu-mir-1192
	mmu-mir-2135-1
	mmu-mir-126
	mmu-mir-219-2
	mmu-mir-199b
	mmu-mir-1954
	mmu-mir-10b
	mmu-mir-1955
	mmu-mir-129-2
	mmu-mir-670
	mmu-mir-147
	mmu-mir-499
	mmu-mir-297a-6
	mmu-mir-296
	mmu-mir-124-2
	mmu-mir-1897
	mmu-mir-466k
	mmu-mir-9-1
	mmu-mir-1905
	mmu-mir-137
	mmu-mir-760
	mmu-mir-302b
	mmu-mir-302c
	mmu-mir-302a
	mmu-mir-302d
	mmu-mir-367
	mmu-mir-1895
	mmu-mir-1956
	mmu-mir-207
	mmu-mir-32
	mmu-mir-455
	mmu-mir-491
	mmu-mir-101a
	mmu-mir-761
	mmu-mir-698
	mmu-mir-700
	mmu-mir-2134-2
	mmu-mir-2139
	mmu-mir-671
	mmu-mir-1960
	mmu-mir-1961
	mmu-mir-469
	mmu-mir-1959
	mmu-mir-702
	mmu-mir-25
	mmu-mir-93
	mmu-mir-106b
	mmu-mir-2133-1
	mmu-mir-129-1
	mmu-mir-335
	mmu-mir-704
	mmu-mir-196b
	mmu-mir-705
	mmu-mir-141
	mmu-mir-200c
	mmu-mir-220
	mmu-mir-290
	mmu-mir-291a
	mmu-mir-292
	mmu-mir-291b
	mmu-mir-330
	mmu-mir-343
	mmu-mir-1963
	mmu-mir-1964
	mmu-mir-9-3
	mmu-mir-1839
	mmu-mir-708
	mmu-mir-326
	mmu-mir-762
	mmu-mir-202
	mmu-mir-486
	mmu-mir-1186
	mmu-mir-709
	mmu-mir-181c
	mmu-mir-328
	mmu-mir-1966
	mmu-mir-1967
	mmu-mir-1900
	mmu-mir-1946b
	mmu-mir-34b
	mmu-mir-190
	mmu-mir-135a-1
	mmu-let-7g
	mmu-mir-191
	mmu-mir-711
	mmu-mir-128-2
	mmu-mir-2134-3
	mmu-mir-26a-1
	mmu-mir-363
	mmu-mir-106a
	mmu-mir-542
	mmu-mir-743b
	mmu-mir-2137
	mmu-mir-718
	mmu-mir-680-2
