# Supplementary material for: Esrrb Regulates Specific Feed-Forward Loops to Transit From Pluripotency Into Early Stages of Differentiation
Source: Front Cell Dev Biol. 2022 May 16;10:820255. doi: 10.3389/fcell.2022.820255 (PMC9149258; doi:10.3389/fcell.2022.820255)
Supplement: Supplementary file 9 [file Table4.xlsx]

## Sheet: Input Ven Diagram
Table S4
Overlap of Esrrb with other Transcription Factors. Binding sites at <5Kb.
Esrrb (55) (Sevilla et al 2021)	POU5F1 (93) (Marson 2008)	Nanog (69 ) (Marson 2008)	Sox2 (77) (Marson 2008)
mmu-mir-692-1	mmu-mir-26b	mmu-mir-199a-2	mmu-mir-760
mmu-mir-290	mmu-mir-375	mmu-mir-214	mmu-mir-429
mmu-mir-150	mmu-mir-135b	mmu-mir-10b	mmu-mir-200a
mmu-mir-142	mmu-mir-488	mmu-mir-218-1	mmu-mir-200b
mmu-mir-129-1	mmu-mir-194-1	mmu-mir-211	mmu-mir-29a
mmu-mir-124-2	mmu-mir-215	mmu-mir-483	mmu-mir-29b-1
mmu-mir-130a	mmu-mir-205	mmu-mir-144	mmu-mir-216b
mmu-mir-713	mmu-mir-181a-1	mmu-mir-451	mmu-mir-216a
mmu-mir-135b	mmu-mir-181b-2	mmu-mir-16-1	mmu-mir-217
mmu-mir-124-1	mmu-mir-130a	mmu-mir-15a	mmu-mir-324
mmu-mir-124-3	mmu-mir-129-2	mmu-mir-193b	mmu-mir-301a
mmu-mir-196b	mmu-mir-147	mmu-mir-365-1	mmu-mir-875
mmu-mir-137	mmu-mir-296	mmu-mir-155	mmu-mir-28
mmu-mir-688	mmu-mir-298	mmu-mir-146b	mmu-mir-101b
mmu-mir-191	mmu-mir-124-3	mmu-let-7f-2	mmu-mir-135b
mmu-mir-22	mmu-mir-124-2	mmu-mir-98	mmu-mir-488
mmu-mir-298	mmu-mir-92b	mmu-mir-26b	mmu-mir-194-1
mmu-mir-99b	mmu-mir-302b	mmu-mir-130a	mmu-mir-215
mmu-mir-760	mmu-mir-302c	mmu-mir-146a	mmu-mir-205
mmu-mir-210	mmu-mir-302a	mmu-mir-124-1	mmu-mir-181a-1
mmu-let-7b	mmu-mir-302d	mmu-mir-421	mmu-mir-181b-2
mmu-mir-130b	mmu-mir-367	mmu-mir-760	mmu-mir-296
mmu-mir-700	mmu-mir-31	mmu-mir-301a	mmu-mir-298
mmu-mir-183	mmu-mir-574	mmu-mir-135b	mmu-mir-124-2
mmu-mir-205	mmu-mir-129-1	mmu-mir-194-1	mmu-mir-92b
mmu-mir-106b	mmu-mir-182	mmu-mir-215	mmu-mir-302b
mmu-mir-152	mmu-mir-96	mmu-mir-205	mmu-mir-302c
mmu-mir-181d	mmu-mir-183	mmu-mir-181a-1	mmu-mir-302a
mmu-mir-212	mmu-mir-141	mmu-mir-181b-2	mmu-mir-302d
mmu-mir-762	mmu-mir-200c	mmu-mir-296	mmu-mir-367
mmu-let-7g	mmu-mir-220	mmu-mir-298	mmu-mir-31
mmu-mir-181c	mmu-mir-290	mmu-mir-124-2	mmu-mir-574
mmu-mir-128-2	mmu-mir-291a	mmu-mir-302b	mmu-mir-129-1
mmu-mir-141	mmu-mir-292	mmu-mir-302c	mmu-mir-182
mmu-mir-291a	mmu-mir-291b	mmu-mir-302a	mmu-mir-96
mmu-mir-670	mmu-mir-293	mmu-mir-302d	mmu-mir-183
mmu-mir-9-3	mmu-mir-294	mmu-mir-367	mmu-mir-220
mmu-mir-125a	mmu-mir-295	mmu-mir-129-1	mmu-mir-290
mmu-mir-185	mmu-mir-343	mmu-mir-182	mmu-mir-291a
mmu-mir-187	mmu-mir-150	mmu-mir-96	mmu-mir-292
mmu-mir-193	mmu-mir-708	mmu-mir-183	mmu-mir-291b
mmu-mir-207	mmu-mir-326	mmu-mir-290	mmu-mir-293
mmu-mir-320	mmu-mir-486__os	mmu-mir-291a	mmu-mir-294
mmu-mir-21	mmu-mir-181d	mmu-mir-292	mmu-mir-295
mmu-mir-568	mmu-mir-181c	mmu-mir-291b	mmu-mir-343
mmu-mir-9-1	mmu-mir-23a	mmu-mir-293	mmu-mir-150
mmu-mir-182	mmu-mir-27a	mmu-mir-294	mmu-mir-708
mmu-mir-32	mmu-mir-24-2	mmu-mir-295	mmu-mir-181d
mmu-mir-711	mmu-mir-34c	mmu-mir-708	mmu-mir-181c
mmu-mir-761	mmu-mir-34b	mmu-mir-181d	mmu-mir-23a
mmu-mir-7b	mmu-let-7g	mmu-mir-181c	mmu-mir-27a
mmu-mir-92b	mmu-mir-191	mmu-let-7g	mmu-mir-24-2
mmu-mir-26b	mmu-mir-425	mmu-mir-135a-2	mmu-let-7g
mmu-mir-346	mmu-mir-135a-2	mmu-mir-26a-2	mmu-mir-191
mmu-mir-499	mmu-mir-26a-2	mmu-mir-152	mmu-mir-425
	mmu-mir-146a	mmu-mir-23b	mmu-mir-135a-2
	mmu-mir-744	mmu-mir-27b	mmu-mir-26a-2
	mmu-mir-212	mmu-mir-24-1	mmu-mir-22
	mmu-mir-132	mmu-mir-9-2	mmu-mir-152
	mmu-mir-22	mmu-mir-327	mmu-mir-23b
	mmu-mir-10a	mmu-mir-568	mmu-mir-27b
	mmu-mir-152	mmu-mir-363	mmu-mir-24-1
	mmu-mir-874	mmu-mir-92a	mmu-mir-9-2
	mmu-mir-23b	mmu-mir-19b	mmu-mir-327
	mmu-mir-27b	mmu-mir-20b	mmu-mir-33
	mmu-mir-24-1	mmu-mir-18b	mmu-mir-615
	mmu-mir-9-2	mmu-mir-106a	mmu-mir-568
	mmu-mir-327	mmu-mir-374	mmu-mir-145
	mmu-mir-124-1	mmu-mir-672	mmu-mir-143
	mmu-mir-17		mmu-mir-363
	mmu-mir-18a		mmu-mir-92a
	mmu-mir-19a		mmu-mir-19b
	mmu-mir-20a		mmu-mir-20b
	mmu-mir-33		mmu-mir-18b
	mmu-mir-615		mmu-mir-106a
	mmu-mir-484		mmu-mir-374
	mmu-mir-568		mmu-mir-672
	mmu-mir-877-1
	mmu-mir-7b
	mmu-mir-378
	mmu-mir-145
	mmu-mir-143
	mmu-mir-194-2
	mmu-mir-192
	mmu-mir-363
	mmu-mir-92a
	mmu-mir-19b
	mmu-mir-20b
	mmu-mir-18b
	mmu-mir-106a
	mmu-mir-421
	mmu-mir-374
	mmu-mir-672

## Sheet: Ven Diagram Results
Table S4
Overlap of Esrrb with other Transcription Factors at miR promoters
Elements only in Esrrb (29)	Elements only in "Pou5F1"(21)	Elements only in "Nanog"(16)	Elements only in "Sox2"(12)	Common elements in "Pou5F1" and "Nanog"(2)	Common elements in "Pou5F1" and "Sox2"(13)	Common elements in "Pou5F1", "Nanog" and "Sox2"(32)	Common elements in "Nanog" and "Sox2"(1)	Common elements in "Pou5F1", "Sox2" and "Esrrb"(4)	Common elements in "Pou5F1", "Nanog", "Sox2" and "Esrrb"(14)	Common elements in "Nanog", "Sox2" and "Esrrb"(1)	Common elements in "Pou5F1" and "Esrrb"(4)	Common elements in "Pou5F1", "Nanog" and "Esrrb"(3)
mmu-mir-692-1	mmu-mir-375	mmu-mir-199a-2	mmu-mir-429	mmu-mir-146a	mmu-mir-488	mmu-mir-194-1	mmu-mir-301a	mmu-mir-92b	mmu-mir-135b	mmu-mir-760	mmu-mir-124-3	mmu-mir-26b
mmu-mir-142	mmu-mir-129-2	mmu-mir-214	mmu-mir-200a	mmu-mir-421	mmu-mir-31	mmu-mir-215		mmu-mir-150	mmu-mir-205		mmu-mir-141	mmu-mir-130a
mmu-mir-713	mmu-mir-147	mmu-mir-10b	mmu-mir-200b		mmu-mir-574	mmu-mir-181a-1		mmu-mir-191	mmu-mir-298		mmu-mir-212	mmu-mir-124-1
mmu-mir-196b	mmu-mir-200c	mmu-mir-218-1	mmu-mir-29a		mmu-mir-220	mmu-mir-181b-2		mmu-mir-22	mmu-mir-124-2		mmu-mir-7b
mmu-mir-137	mmu-mir-326	mmu-mir-211	mmu-mir-29b-1		mmu-mir-343	mmu-mir-296			mmu-mir-129-1
mmu-mir-688	mmu-mir-486	mmu-mir-483	mmu-mir-216b		mmu-mir-23a	mmu-mir-302b			mmu-mir-182
mmu-mir-99b	mmu-mir-34c	mmu-mir-144	mmu-mir-216a		mmu-mir-27a	mmu-mir-302c			mmu-mir-183
mmu-mir-210	mmu-mir-34b	mmu-mir-451	mmu-mir-217		mmu-mir-24-2	mmu-mir-302a			mmu-mir-290
mmu-let-7b	mmu-mir-744	mmu-mir-16-1	mmu-mir-324		mmu-mir-425	mmu-mir-302d			mmu-mir-291a
mmu-mir-130b	mmu-mir-132	mmu-mir-15a	mmu-mir-875		mmu-mir-33	mmu-mir-367			mmu-mir-181d
mmu-mir-700	mmu-mir-10a	mmu-mir-193b	mmu-mir-28		mmu-mir-615	mmu-mir-96			mmu-mir-181c
mmu-mir-106b	mmu-mir-874	mmu-mir-365-1	mmu-mir-101b		mmu-mir-145	mmu-mir-292			mmu-let-7g
mmu-mir-762	mmu-mir-17	mmu-mir-155			mmu-mir-143	mmu-mir-291b			mmu-mir-152
mmu-mir-128-2	mmu-mir-18a	mmu-mir-146b				mmu-mir-293			mmu-mir-568
mmu-mir-670	mmu-mir-19a	mmu-let-7f-2				mmu-mir-294
mmu-mir-9-3	mmu-mir-20a	mmu-mir-98				mmu-mir-295
mmu-mir-125a	mmu-mir-484					mmu-mir-708
mmu-mir-185	mmu-mir-877-1					mmu-mir-135a-2
mmu-mir-187	mmu-mir-378					mmu-mir-26a-2
mmu-mir-193	mmu-mir-194-2					mmu-mir-23b
mmu-mir-207	mmu-mir-192					mmu-mir-27b
mmu-mir-320						mmu-mir-24-1
mmu-mir-21						mmu-mir-9-2
mmu-mir-9-1						mmu-mir-327
mmu-mir-32						mmu-mir-363
mmu-mir-711						mmu-mir-92a
mmu-mir-761						mmu-mir-19b
mmu-mir-346						mmu-mir-20b
mmu-mir-499						mmu-mir-18b
						mmu-mir-106a
						mmu-mir-374
						mmu-mir-672
