# Supplementary material for: Esrrb Regulates Specific Feed-Forward Loops to Transit From Pluripotency Into Early Stages of Differentiation
Source: Front Cell Dev Biol. 2022 May 16;10:820255. doi: 10.3389/fcell.2022.820255 (PMC9149258; doi:10.3389/fcell.2022.820255)
Supplement: Supplementary file 10 [file Table1.xlsx]

## Sheet: Oligos library preparation
Table S1
Oligos used to test Esrrb Expression levels by qPCR
	Foward	Reverse
Esrrb Endo	ACCCAGTTCTCAGTGGATGC	AGGAGAAACAGCAGGCAAAA
Esrrb Exo	TCTGGACTCGCCGCCTATGTT	GCGTTAAGCATGTACTCGCATTTGAT
Actin	ACCAACTGGGACGACATGGAGAAG	TACGACCAGAGGCATACAGGGACA
Oligos used for microRNA sequencing library preparation.
REACTION	OLIGO
19-nt spike oligo	5’-CGUACGCGGGUUUAAACGA-3’
24-nt spike oligo	5’- CGUACGCGGAAUAGUUUAAACUGU-3'
3’ ligation: Modban:	AMP-5’p= 5’-pCTGTAGGCACCATCAATdideoxyC-3’
5’ ligation Solexa linker: 5'	5'-rArCrArCrUrCrUrUrUrCrCrCrUrArCrArCrGrArCrGrCrUrCrUrUrCrCrGrArUrC-3'
3’ RT primer: (BanOne)	5’-ATTGATGGTGCCTACAG-3’
PCR Sol_5_SBS3:	5'-AATGATACGGCGACCACCGAACACTCTTTCCCTACACGACG-3'
PCR Sol_3_Modban:	5'-CAAGCAGAAGACGGCATACGATTGATGGTGCCT ACAG-3'
Solexa Sequencing primer SBS3	5’- AATGATACGGCGACCACCGAACACTCTTTCCCTACACGACG-3’
• Bold nucleotides form the spike oligos correspond to the PmeI restriction site
Oligos to test pri-mir-290-295
	Foward	Reverse	Source
pri-mmu-miR-290-295	ACCTGGCTCCTAGCACAAACA	GGGCTATTGTAAAGCCAAAAGGTA
Actin	ACCAACTGGGACGACATGGAGAAG	TACGACCAGAGGCATACAGGGACA
Taqman mir Assays		Part Number	AB Assay
U6 snRNA	GUGCUCGCUUCGGCAGCACAUAUACUAAAAUUGGAACGAUACAGAGAAGAUUAGCAUGGCCCCUGCGCAAGGAUGACA	4427975	1973
mmu-miR-290-3p	AAAGUGCCGCCUAGUUUUAAGCCC	4427975	2591
mmu-miR-762	GGGGCUGGGGCCGGGACAGAGC	4427975	2028
