# Supplementary material for: Esrrb Regulates Specific Feed-Forward Loops to Transit From Pluripotency Into Early Stages of Differentiation
Source: Front Cell Dev Biol. 2022 May 16;10:820255. doi: 10.3389/fcell.2022.820255 (PMC9149258; doi:10.3389/fcell.2022.820255)
Supplement: Supplementary file 11 [file Table5.xlsx]

## Sheet: MicroRNA_Reads
Table S5.
MicroRNA-Seq expression data in Esrrb knockdown time series
﻿Summary of the miR Reads obtained from the Solexa Sequencer.
Terminologies Used.
Sequ Seq: Raw sequencing reads generated in after image extraction and base-calling
Unique Seq: Family of sequ seq with the same sequence
Mapping: Aligning a sequence to a reference database
Mir: pre-miRNA registered in miRBase
miR: mature miRNAs registered in miRBase
	Days	# SeqSeq	%SequSeq	#UniqueSeq	%UniqueSeq
Raw	Day0	29388422	1
Mappable (collapse)	Day0	29335399	99,81%	400600	1
Mapped to the miRbase (c-c-c)	Day0	26431907	89,93%	297364	74,22%
Raw	Day1	26171493	1
Mappable (collapse)	Day1	26120932	99,80%	386356	1
Mapped to the miRbase (c-c-c)	Day1	23647180	90,35%	276680	71,61%
Raw	Day3	27912045	1
Mappable (collapse)	Day3	27642903	99,03%	581683	1
Mapped to the miRbase (c-c-c)	Day3	24505189	87,79%	409730	70,43%
Raw	Day5	28532214	1
Mappable (collapse)	Day5	28477883	99,80%	553362	1
Mapped to the miRbase (c-c-c)	Day5	26146254	91,63%	418331	75,59%
Sample	Mir Name	Total number of Reads	% from total n° of Reads	75% of most represented Reads ( First 365 Reads)	Sample	Mir name	Total number of Reads	% from total n° of Reads	75% of most represented Reads ( First 367 Reads)	fc_d1_d0	Sample	Mirname	Total number of Reads	% from total n° of Reads	75% of most represented Reads ( First 371.25 Reads)	fc_d3_d0	Sample	Mir name	Total number of Reads	% from total n° of Reads	75% of most represented Reads ( First 369.75 Reads)	fc_d5_d0
'Day0'	'mmu-mir-292'	4969863	17.4126	17.4154	'Day1'	'mmu-mir-292'	4130356	16.1034	16.1059	0.92481	'Day3'	'mmu-mir-292'	3820872	14.7766	14.7785	0.848612	Day5'	'mmu-mir-292'	1715537	6.30015	6.30125	0.361814
'Day0'	'mmu-mir-293'	3583225	12.5544	12.5563	'Day1'	'mmu-mir-293'	2136983	8.33165	8.33297	0.663646	'Day3'	'mmu-mir-293'	2032991	7.86225	7.86329	0.626257	Day5'	'mmu-mir-293'	1843532	6.7702	6.77139	0.539271
'Day0'	'mmu-mir-294'	3139862	11.001	11.0027	'Day1'	'mmu-mir-294'	1811065	7.06096	7.06208	0.641849	'Day3'	'mmu-mir-294'	1689892	6.53537	6.53624	0.594072	Day5'	'mmu-mir-294'	2181597	8.01171	8.01311	0.728273
'Day0'	'mmu-mir-22'	2484164	8.70364	8.705	'Day1'	'mmu-mir-22'	1643143	6.40627	6.40729	0.736045	'Day3'	'mmu-mir-22'	1626465	6.29008	6.29092	0.722696	Day5'	'mmu-mir-22'	3037835	11.1562	11.1581	1.28178
'Day0'	'mmu-mir-302d'	2039674	7.1463	7.14742	'Day1'	'mmu-mir-302d'	3198732	12.4712	12.4732	1.74513	'Day3'	'mmu-mir-302d'	5055680	19.552	19.5546	2.73596	Day5'	'mmu-mir-302d'	2901771	10.6565	10.6584	1.49119
'Day0'	'mmu-mir-302a'	1915383	6.71083	6.71188	'Day1'	'mmu-mir-302a'	2971237	11.5842	11.5861	1.7262	'Day3'	'mmu-mir-302a'	4831956	18.6868	18.6893	2.78457	Day5'	'mmu-mir-302a'	2609972	9.58487	9.58656	1.42827
'Day0'	'mmu-mir-302b'	1912753	6.70161	6.70266	'Day1'	'mmu-mir-302b'	2957913	11.5323	11.5341	1.72082	'Day3'	'mmu-mir-302b'	227452	0.879632	0.879749	0.131257	Day5'	'mmu-mir-302b'	2641316	9.69998	9.70169	1.44741
'Day0'	'mmu-mir-16-1'	998577	3.49866	3.49921	'Day1'	'mmu-mir-16-1'	449700	1.75329	1.75356	0.501131	'Day3'	'mmu-mir-16-1'	739617	2.86034	2.86072	0.817554	Day5'	'mmu-mir-16-1'	918977	3.37486	3.37545	0.964613
'Day0'	'mmu-mir-16-2'	998364	3.49792	3.49846	'Day1'	'mmu-mir-16-2'	449492	1.75248	1.75275	0.501006	'Day3'	'mmu-mir-16-2'	739001	2.85796	2.85834	0.817047	Day5'	'mmu-mir-16-2'	918849	3.37439	3.37498	0.964685
'Day0'	'mmu-mir-295'	592744	2.07677	2.07709	'Day1'	'mmu-mir-295'	337603	1.31624	1.31645	0.633795	'Day3'	'mmu-mir-295'	305963	1.18326	1.18342	0.569761	Day5'	'mmu-mir-295'	259150	0.951704	0.951871	0.458262
'Day0'	'mmu-mir-24-2'	504401	1.76724	1.76752	'Day1'	'mmu-mir-24-2'	484161	1.88764	1.88794	1.06813	'Day3'	'mmu-mir-24-2'	415758	1.60787	1.60809	0.909821	Day5'	'mmu-mir-24-2'	472471	1.7351	1.73541	0.981814
'Day0'	'mmu-mir-24-1'	504156	1.76638	1.76666	'Day1'	'mmu-mir-24-1'	483724	1.88594	1.88624	1.06768	'Day3'	'mmu-mir-24-1'	415816	1.6081	1.60831	0.91039	Day5'	'mmu-mir-24-1'	470931	1.72945	1.72975	0.97909
'Day0'	'mmu-mir-21'	380473	1.33304	1.33325	'Day1'	'mmu-mir-21'	270763	1.05565	1.05582	0.791909	'Day3'	'mmu-mir-21'	318280	1.23089	1.23106	0.923372	Day5'	'mmu-mir-21'	571966	2.10049	2.10086	1.57571
'Day0'	'mmu-mir-26a-1'	310237	1.08696	1.08713	'Day1'	'mmu-mir-26a-1'	346953	1.3527	1.35291	1.24448	'Day3'	'mmu-mir-26a-1'	256223	0.990899	0.991031	0.911624	Day5'	'mmu-mir-26a-1'	900025	3.30526	3.30584	3.04082
'Day0'	'mmu-mir-26a-2'	310220	1.0869	1.08707	'Day1'	'mmu-mir-26a-2'	346898	1.35248	1.3527	1.24435	'Day3'	'mmu-mir-26a-2'	256201	0.990814	0.990946	0.911595	Day5'	'mmu-mir-26a-2'	899831	3.30454	3.30512	3.04033
'Day0'	'mmu-mir-429'	187856	0.658181	0.658284	'Day1'	'mmu-mir-429'	174043	0.678557	0.678665	1.03096	'Day3'	'mmu-mir-429'	118407	0.457919	0.45798	0.695734	Day5'	'mmu-mir-429'	397343	1.4592	1.45946	2.21703
'Day0'	'mmu-mir-379'	127583	0.447006	0.447076	'Day1'	'mmu-mir-379'	180655	0.704336	0.704448	1.57568	'Day3'	'mmu-mir-379'	135472	0.523915	0.523985	1.17205	Day5'	'mmu-mir-379'	197229	0.724305	0.724432	1.62035
'Day0'	'mmu-mir-130b'	107545	0.3768	0.376859	'Day1'	'mmu-mir-130b'	159955	0.623631	0.62373	1.65507	'Day3'	'mmu-mir-130b'	81787	0.316297	0.316339	0.839431	Day5'	'mmu-mir-130b'	124964	0.458918	0.458999	1.21794
'Day0'	'mmu-mir-674'	101252	0.354751	0.354807	'Day1'	'mmu-mir-674'	77778	0.30324	0.303288	0.854796	'Day3'	'mmu-mir-674'	50857	0.196681	0.196707	0.554419	Day5'	'mmu-mir-674'	86100	0.316194	0.31625	0.891312
'Day0'	'mmu-mir-376c'	99401	0.348266	0.348321	'Day1'	'mmu-mir-376c'	100766	0.392866	0.392928	1.12806	'Day3'	'mmu-mir-376c'	65287	0.252487	0.25252	0.724982	Day5'	'mmu-mir-376c'	143498	0.526983	0.527075	1.51316
'Day0'	'mmu-mir-291a'	96621	0.338526	0.338579	'Day1'	'mmu-mir-291a'	68212	0.265944	0.265986	0.785595	'Day3'	'mmu-mir-291a'	63412	0.245235	0.245268	0.724421	Day5'	'mmu-mir-291a'	58039	0.213143	0.21318	0.62962
'Day0'	'mmu-mir-130a'	93457	0.32744	0.327492	'Day1'	'mmu-mir-130a'	127904	0.498671	0.49875	1.52294	'Day3'	'mmu-mir-130a'	78877	0.305044	0.305084	0.9316	Day5'	'mmu-mir-130a'	123953	0.455206	0.455286	1.39019
'Day0'	'mmu-mir-409'	85540	0.299702	0.299749	'Day1'	'mmu-mir-409'	98409	0.383676	0.383737	1.28019	'Day3'	'mmu-mir-409'	44571	0.172371	0.172394	0.575141	Day5'	'mmu-mir-409'	60247	0.221251	0.22129	0.738238
'Day0'	'mmu-mir-26b'	80967	0.28368	0.283724	'Day1'	'mmu-mir-26b'	74929	0.292133	0.292179	1.0298	'Day3'	'mmu-mir-26b'	68165	0.263617	0.263652	0.929275	Day5'	'mmu-mir-26b'	209557	0.769578	0.769713	2.71284
'Day0'	'mmu-mir-103-2'	80364	0.281567	0.281611	'Day1'	'mmu-mir-103-2'	70145	0.273481	0.273524	0.971281	'Day3'	'mmu-mir-103-2'	63383	0.245123	0.245156	0.870567	Day5'	'mmu-mir-103-2'	129329	0.474948	0.475032	1.6868
'Day0'	'mmu-mir-103-1'	80343	0.281494	0.281538	'Day1'	'mmu-mir-103-1'	70151	0.273504	0.273547	0.971618	'Day3'	'mmu-mir-103-1'	63376	0.245096	0.245129	0.870699	Day5'	'mmu-mir-103-1'	129301	0.474846	0.474929	1.68688
'Day0'	'mmu-mir-467e'	71361	0.250024	0.250063	'Day1'	'mmu-mir-467e'	38607	0.150521	0.150544	0.602025	'Day3'	'mmu-mir-467e'	48951	0.18931	0.189335	0.757167	Day5'	'mmu-mir-467e'	97217	0.35702	0.357083	1.42794
'Day0'	'mmu-mir-467c'	71045	0.248917	0.248956	'Day1'	'mmu-mir-467c'	46152	0.179937	0.179965	0.722881	'Day3'	'mmu-mir-467c'	34993	0.13533	0.135348	0.543674	Day5'	'mmu-mir-467c'	62813	0.230675	0.230715	0.926715
'Day0'	'mmu-mir-181d'	69020	0.241822	0.24186	'Day1'	'mmu-mir-181d'	63169	0.246283	0.246322	1.01845	'Day3'	'mmu-mir-181d'	28346	0.109623	0.109638	0.453323	Day5'	'mmu-mir-181d'	25713	0.0944285	0.0944451	0.390488
'Day0'	'mmu-mir-20a'	66154	0.23178	0.231817	'Day1'	'mmu-mir-20a'	73654	0.287162	0.287207	1.23894	'Day3'	'mmu-mir-20a'	61972	0.239666	0.239698	1.03402	Day5'	'mmu-mir-20a'	45311	0.1664	0.16643	0.717923
'Day0'	'mmu-mir-101b'	63619	0.222899	0.222933	'Day1'	'mmu-mir-101b'	46355	0.180728	0.180757	0.81081	'Day3'	'mmu-mir-101b'	26369	0.101978	0.101991	0.457507	Day5'	'mmu-mir-101b'	73346	0.269356	0.269404	1.20843
'Day0'	'mmu-mir-107'	59744	0.209322	0.209355	'Day1'	'mmu-mir-107'	43269	0.168697	0.168723	0.80592	'Day3'	'mmu-mir-107'	63318	0.244872	0.244904	1.16983	Day5'	'mmu-mir-107'	99473	0.365305	0.365369	1.74518
'Day0'	'mmu-mir-467d'	47443	0.166224	0.16625	'Day1'	'mmu-mir-467d'	34810	0.135717	0.135738	0.816472	'Day3'	'mmu-mir-467d'	31818	0.123051	0.123067	0.740273	Day5'	'mmu-mir-467d'	99747	0.366311	0.366376	2.20373
'Day0'	'mmu-mir-411'	47331	0.165831	0.165857	'Day1'	'mmu-mir-411'	73720	0.287419	0.287464	1.7332	'Day3'	'mmu-mir-411'	29772	0.115138	0.115153	0.69431	Day5'	'mmu-mir-411'	90643	0.332878	0.332936	2.00733
'Day0'	'mmu-mir-291b'	46242	0.162016	0.162041	'Day1'	'mmu-mir-291b'	35716	0.139249	0.139271	0.85948	'Day3'	'mmu-mir-291b'	40816	0.157849	0.15787	0.974282	Day5'	'mmu-mir-291b'	22277	0.0818102	0.0818245	0.504952
'Day0'	'mmu-mir-320'	42767	0.14984	0.149864	'Day1'	'mmu-mir-320'	60627	0.236372	0.236409	1.57749	'Day3'	'mmu-mir-320'	32648	0.126261	0.126277	0.842634	Day5'	'mmu-mir-320'	60879	0.223572	0.223612	1.49207
'Day0'	'mmu-mir-27b'	42596	0.149241	0.149265	'Day1'	'mmu-mir-27b'	22453	0.0875396	0.0875534	0.586564	'Day3'	'mmu-mir-27b'	38425	0.148602	0.148622	0.995717	Day5'	'mmu-mir-27b'	52016	0.191024	0.191057	1.27997
'Day0'	'mmu-mir-92a-1'	42147	0.147668	0.147691	'Day1'	'mmu-mir-92a-1'	21576	0.0841203	0.0841336	0.569658	'Day3'	'mmu-mir-92a-1'	28087	0.108622	0.108636	0.73558	Day5'	'mmu-mir-92a-1'	26430	0.0970617	0.0970787	0.657296
'Day0'	'mmu-mir-92a-2'	41846	0.146614	0.146637	'Day1'	'mmu-mir-92a-2'	21095	0.082245	0.082258	0.560964	'Day3'	'mmu-mir-92a-2'	27956	0.108115	0.108129	0.737415	Day5'	'mmu-mir-92a-2'	26446	0.0971204	0.0971375	0.662424
'Day0'	'mmu-mir-342'	39188	0.137301	0.137322	'Day1'	'mmu-mir-342'	42178	0.164443	0.164469	1.19768	'Day3'	'mmu-mir-342'	26889	0.103989	0.104002	0.757378	Day5'	'mmu-mir-342'	44661	0.164013	0.164042	1.19455
'Day0'	'mmu-mir-298'	39025	0.13673	0.136751	'Day1'	'mmu-mir-298'	39892	0.155531	0.155555	1.1375	'Day3'	'mmu-mir-298'	36712	0.141977	0.141996	1.03838	Day5'	'mmu-mir-298'	42674	0.156716	0.156744	1.14617
'Day0'	'mmu-mir-669a-2'	38348	0.134358	0.134379	'Day1'	'mmu-mir-669a-2'	22010	0.0858124	0.085826	0.638685	'Day3'	'mmu-mir-669a-2'	50746	0.196252	0.196278	1.46066	Day5'	'mmu-mir-669a-2'	72915	0.267773	0.26782	1.99299
'Day0'	'mmu-mir-669a-1'	38180	0.133769	0.13379	'Day1'	'mmu-mir-669a-1'	21872	0.0852744	0.0852879	0.637473	'Day3'	'mmu-mir-669a-1'	50693	0.196047	0.196073	1.46556	Day5'	'mmu-mir-669a-1'	72772	0.267248	0.267295	1.99783
'Day0'	'mmu-mir-30e'	37868	0.132676	0.132697	'Day1'	'mmu-mir-30e'	34387	0.134068	0.134089	1.01049	'Day3'	'mmu-mir-30e'	17201	0.066522	0.0665308	0.501386	Day5'	'mmu-mir-30e'	38151	0.140106	0.140131	1.056
'Day0'	'mmu-mir-669l'	37702	0.132095	0.132115	'Day1'	'mmu-mir-669l'	22436	0.0874733	0.0874871	0.662202	'Day3'	'mmu-mir-669l'	47345	0.183099	0.183123	1.38612	Day5'	'mmu-mir-669l'	34267	0.125842	0.125864	0.952669
'Day0'	'mmu-mir-370'	35505	0.124397	0.124416	'Day1'	'mmu-mir-370'	22843	0.0890601	0.0890742	0.715934	'Day3'	'mmu-mir-370'	21992	0.0850504	0.0850617	0.683701	Day5'	'mmu-mir-370'	8688	0.0319059	0.0319115	0.256484
'Day0'	'mmu-mir-191'	34853	0.122113	0.122132	'Day1'	'mmu-mir-191'	29762	0.116036	0.116054	0.950236	'Day3'	'mmu-mir-191'	22274	0.086141	0.0861524	0.705422	Day5'	'mmu-mir-191'	34885	0.128112	0.128134	1.04913
'Day0'	'mmu-mir-433'	34613	0.121272	0.121291	'Day1'	'mmu-mir-433'	21191	0.0826193	0.0826324	0.681274	'Day3'	'mmu-mir-433'	17000	0.0657446	0.0657534	0.542127	Day5'	'mmu-mir-433'	16800	0.0616964	0.0617072	0.508745
'Day0'	'mmu-mir-183'	33278	0.116594	0.116613	'Day1'	'mmu-mir-183'	16741	0.0652697	0.06528	0.559801	'Day3'	'mmu-mir-183'	17697	0.0684402	0.0684493	0.586994	Day5'	'mmu-mir-183'	21370	0.0784793	0.0784931	0.673097
'Day0'	'mmu-mir-93'	33004	0.115634	0.115652	'Day1'	'mmu-mir-93'	46199	0.18012	0.180149	1.55767	'Day3'	'mmu-mir-93'	26685	0.1032	0.103213	0.892466	Day5'	'mmu-mir-93'	25643	0.0941715	0.094188	0.81439
'Day0'	'mmu-mir-186'	31052	0.108795	0.108812	'Day1'	'mmu-mir-186'	23689	0.0923585	0.0923731	0.84892	'Day3'	'mmu-mir-186'	17244	0.0666883	0.0666971	0.61297	Day5'	'mmu-mir-186'	24652	0.0905321	0.090548	0.832133
'Day0'	'mmu-mir-669a-3'	30989	0.108575	0.108592	'Day1'	'mmu-mir-669a-3'	18758	0.0731335	0.0731451	0.673579	'Day3'	'mmu-mir-669a-3'	42901	0.165912	0.165934	1.5281	Day5'	'mmu-mir-669a-3'	31811	0.116823	0.116843	1.07597
'Day0'	'mmu-mir-182'	30718	0.107625	0.107642	'Day1'	'mmu-mir-182'	19368	0.0755118	0.0755237	0.701619	'Day3'	'mmu-mir-182'	16298	0.0630298	0.0630381	0.585642	Day5'	'mmu-mir-182'	28387	0.104249	0.104267	0.968627
'Day0'	'mmu-mir-421'	30077	0.105379	0.105396	'Day1'	'mmu-mir-421'	24215	0.0944092	0.0944242	0.8959	'Day3'	'mmu-mir-421'	42234	0.163333	0.163355	1.54995	Day5'	'mmu-mir-421'	74907	0.275089	0.275137	2.61047
'Day0'	'mmu-mir-134'	28547	0.100019	0.100034	'Day1'	'mmu-mir-134'	26052	0.101571	0.101587	1.01552	'Day3'	'mmu-mir-134'	25949	0.100353	0.100367	1.00335	Day5'	'mmu-mir-134'	35010	0.128571	0.128593	1.28547
'Day0'	'mmu-mir-669f'	28133	0.0985681	0.0985835	'Day1'	'mmu-mir-669f'	16071	0.0626575	0.0626674	0.635677	'Day3'	'mmu-mir-669f'	28126	0.108773	0.108787	1.10353	Day5'	'mmu-mir-669f'	27681	0.101656	0.101674	1.03133
'Day0'	'mmu-mir-30a'	24509	0.0858709	0.0858843	'Day1'	'mmu-mir-30a'	23944	0.0933527	0.0933674	1.08713	'Day3'	'mmu-mir-30a'	15702	0.0607248	0.0607329	0.707164	Day5'	'mmu-mir-30a'	34245	0.125762	0.125784	1.46454
'Day0'	'mmu-mir-324'	24241	0.0849319	0.0849452	'Day1'	'mmu-mir-324'	22853	0.0890991	0.0891132	1.04906	'Day3'	'mmu-mir-324'	19703	0.076198	0.0762082	0.897166	Day5'	'mmu-mir-324'	19400	0.0712447	0.0712572	0.838844
'Day0'	'mmu-mir-466k'	23836	0.0835129	0.083526	'Day1'	'mmu-mir-466k'	13953	0.0543998	0.0544084	0.651394	'Day3'	'mmu-mir-466k'	6870	0.0265686	0.0265721	0.318137	Day5'	'mmu-mir-466k'	17338	0.0636722	0.0636833	0.762423
'Day0'	'mmu-mir-669o'	23487	0.0822902	0.082303	'Day1'	'mmu-mir-669o'	11953	0.0466022	0.0466096	0.566316	'Day3'	'mmu-mir-669o'	25254	0.0976656	0.0976786	1.18684	Day5'	'mmu-mir-669o'	53243	0.19553	0.195564	2.3761
'Day0'	'mmu-mir-410'	23192	0.0812566	0.0812693	'Day1'	'mmu-mir-410'	19735	0.0769426	0.0769548	0.94691	'Day3'	'mmu-mir-410'	10113	0.0391103	0.0391155	0.481319	Day5'	'mmu-mir-410'	18682	0.0686079	0.0686199	0.844336
'Day0'	'mmu-mir-297a-3'	22734	0.0796519	0.0796644	'Day1'	'mmu-mir-297a-3'	12928	0.0504036	0.0504115	0.632798	'Day3'	'mmu-mir-297a-3'	12517	0.0484074	0.0484138	0.607737	Day5'	'mmu-mir-297a-3'	20510	0.075321	0.0753343	0.945627
'Day0'	'mmu-mir-30d'	22713	0.0795783	0.0795908	'Day1'	'mmu-mir-30d'	16232	0.0632852	0.0632952	0.795256	'Day3'	'mmu-mir-30d'	17552	0.0678794	0.0678884	0.852988	Day5'	'mmu-mir-30d'	33381	0.122589	0.12261	1.54048
'Day0'	'mmu-mir-297a-4'	22704	0.0795468	0.0795593	'Day1'	'mmu-mir-297a-4'	12920	0.0503724	0.0503804	0.633242	'Day3'	'mmu-mir-297a-4'	12173	0.047077	0.0470833	0.591815	Day5'	'mmu-mir-297a-4'	20597	0.0756405	0.0756538	0.950893
'Day0'	'mmu-mir-466f-3'	22386	0.0784327	0.0784449	'Day1'	'mmu-mir-466f-3'	12898	0.0502866	0.0502946	0.641144	'Day3'	'mmu-mir-466f-3'	12897	0.049877	0.0498836	0.635921	Day5'	'mmu-mir-466f-3'	17085	0.062743	0.0627541	0.799961
'Day0'	'mmu-mir-466f-1'	22341	0.078275	0.0782872	'Day1'	'mmu-mir-466f-1'	12889	0.0502515	0.0502595	0.641987	'Day3'	'mmu-mir-466f-1'	12647	0.0489101	0.0489166	0.62485	Day5'	'mmu-mir-466f-1'	16475	0.0605029	0.0605135	0.772953
'Day0'	'mmu-mir-466f-2'	22307	0.0781559	0.0781681	'Day1'	'mmu-mir-466f-2'	12875	0.0501969	0.0502049	0.642267	'Day3'	'mmu-mir-466f-2'	12742	0.0492775	0.0492841	0.630503	Day5'	'mmu-mir-466f-2'	16718	0.0613953	0.0614061	0.785549
'Day0'	'mmu-mir-466f-4'	22172	0.0776829	0.077695	'Day1'	'mmu-mir-466f-4'	13023	0.050774	0.050782	0.653606	'Day3'	'mmu-mir-466f-4'	11189	0.0432716	0.0432773	0.557029	Day5'	'mmu-mir-466f-4'	16559	0.0608114	0.060822	0.782815
'Day0'	'mmu-mir-297a-1'	21893	0.0767054	0.0767174	'Day1'	'mmu-mir-297a-1'	12671	0.0494016	0.0494094	0.644043	'Day3'	'mmu-mir-297a-1'	11755	0.0454605	0.0454665	0.592664	Day5'	'mmu-mir-297a-1'	15693	0.0576311	0.0576412	0.75133
'Day0'	'mmu-mir-297a-5'	21780	0.0763094	0.0763214	'Day1'	'mmu-mir-297a-5'	12645	0.0493002	0.049308	0.646057	'Day3'	'mmu-mir-297a-5'	11776	0.0455417	0.0455477	0.596803	Day5'	'mmu-mir-297a-5'	15689	0.0576164	0.0576265	0.755036
'Day0'	'mmu-mir-17'	21774	0.0762884	0.0763004	'Day1'	'mmu-mir-17'	18509	0.0721627	0.0721741	0.94592	'Day3'	'mmu-mir-17'	18208	0.0704164	0.0704257	0.923028	Day5'	'mmu-mir-17'	14871	0.0546123	0.0546219	0.715867
'Day0'	'mmu-mir-297a-2'	20289	0.0710855	0.0710966	'Day1'	'mmu-mir-297a-2'	11823	0.0460954	0.0461027	0.64845	'Day3'	'mmu-mir-297a-2'	12557	0.0485621	0.0485685	0.68315	Day5'	'mmu-mir-297a-2'	13170	0.0483656	0.0483741	0.680386
'Day0'	'mmu-mir-466j'	20172	0.0706756	0.0706866	'Day1'	'mmu-mir-466j'	11003	0.0428984	0.0429052	0.606976	'Day3'	'mmu-mir-466j'	6015	0.023262	0.0232651	0.329138	Day5'	'mmu-mir-466j'	14503	0.0532609	0.0532702	0.753597
'Day0'	'mmu-mir-1983'	19853	0.0695579	0.0695688	'Day1'	'mmu-mir-1983'	15070	0.0587548	0.0587641	0.844689	'Day3'	'mmu-mir-1983'	9529	0.0368518	0.0368567	0.5298	Day5'	'mmu-mir-1983'	13666	0.0501871	0.0501959	0.721515
'Day0'	'mmu-mir-27a'	19489	0.0682826	0.0682933	'Day1'	'mmu-mir-27a'	14606	0.0569457	0.0569548	0.833972	'Day3'	'mmu-mir-27a'	38817	0.150118	0.150138	2.19848	Day5'	'mmu-mir-27a'	38339	0.140796	0.140821	2.06197
'Day0'	'mmu-mir-290'	18899	0.0662154	0.0662258	'Day1'	'mmu-mir-290'	13166	0.0513315	0.0513396	0.775219	'Day3'	'mmu-mir-290'	15333	0.0592978	0.0593057	0.895528	Day5'	'mmu-mir-290'	10960	0.0402496	0.0402566	0.607858
'Day0'	'mmu-mir-297a-6'	18344	0.0642709	0.064281	'Day1'	'mmu-mir-297a-6'	10807	0.0421342	0.0421409	0.655572	'Day3'	'mmu-mir-297a-6'	11364	0.0439484	0.0439542	0.683799	Day5'	'mmu-mir-297a-6'	11700	0.0429671	0.0429747	0.668532
'Day0'	'mmu-mir-151'	18082	0.063353	0.0633629	'Day1'	'mmu-mir-151'	15533	0.0605599	0.0605695	0.955913	'Day3'	'mmu-mir-151'	16638	0.0643447	0.0643532	1.01565	Day5'	'mmu-mir-151'	18770	0.068931	0.0689431	1.08805
'Day0'	'mmu-mir-361'	17592	0.0616362	0.0616458	'Day1'	'mmu-mir-361'	13650	0.0532185	0.0532269	0.86343	'Day3'	'mmu-mir-361'	9576	0.0370336	0.0370385	0.600842	Day5'	'mmu-mir-361'	27442	0.100778	0.100796	1.63505
'Day0'	'mmu-mir-302c'	16792	0.0588332	0.0588425	'Day1'	'mmu-mir-302c'	29209	0.11388	0.113898	1.93564	'Day3'	'mmu-mir-302c'	61813	0.239051	0.239083	4.0632	Day5'	'mmu-mir-302c'	31056	0.11405	0.11407	1.93853
'Day0'	'mmu-mir-9-3'	15884	0.0556519	0.0556606	'Day1'	'mmu-mir-9-3'	11541	0.0449959	0.0450031	0.808524	'Day3'	'mmu-mir-9-3'	6769	0.026178	0.0261814	0.470387	Day5'	'mmu-mir-9-3'	7905	0.0290304	0.0290355	0.521642
'Day0'	'mmu-mir-9-1'	15876	0.0556239	0.0556326	'Day1'	'mmu-mir-9-1'	11493	0.0448088	0.0448159	0.805567	'Day3'	'mmu-mir-9-1'	6768	0.0261741	0.0261776	0.470555	Day5'	'mmu-mir-9-1'	7905	0.0290304	0.0290355	0.521904
'Day0'	'mmu-mir-9-2'	15876	0.0556239	0.0556326	'Day1'	'mmu-mir-9-2'	11493	0.0448088	0.0448159	0.805567	'Day3'	'mmu-mir-9-2'	6767	0.0261702	0.0261737	0.470485	Day5'	'mmu-mir-9-2'	7905	0.0290304	0.0290355	0.521904
'Day0'	'mmu-mir-669e'	15796	0.0553436	0.0553523	'Day1'	'mmu-mir-669e'	9667	0.0376896	0.0376956	0.681011	'Day3'	'mmu-mir-669e'	19453	0.0752312	0.0752412	1.35935	Day5'	'mmu-mir-669e'	14144	0.0519425	0.0519516	0.938545
'Day0'	'mmu-mir-18a'	15688	0.0549652	0.0549738	'Day1'	'mmu-mir-18a'	20150	0.0785606	0.0785731	1.42928	'Day3'	'mmu-mir-18a'	14031	0.0542625	0.0542697	0.987216	Day5'	'mmu-mir-18a'	12178	0.0447225	0.0447304	0.813652
'Day0'	'mmu-mir-18b'	15598	0.0546499	0.0546584	'Day1'	'mmu-mir-18b'	20198	0.0787478	0.0787602	1.44095	'Day3'	'mmu-mir-18b'	10927	0.0422583	0.0422639	0.773256	Day5'	'mmu-mir-18b'	12142	0.0445903	0.0445982	0.815927
'Day0'	'mmu-mir-31'	15215	0.053308	0.0533163	'Day1'	'mmu-mir-31'	15381	0.0599673	0.0599768	1.12492	'Day3'	'mmu-mir-31'	14038	0.0542896	0.0542968	1.01841	Day5'	'mmu-mir-31'	10924	0.0401174	0.0401244	0.752558
'Day0'	'mmu-mir-669b'	14938	0.0523375	0.0523457	'Day1'	'mmu-mir-669b'	8712	0.0339663	0.0339716	0.648985	'Day3'	'mmu-mir-669b'	8319	0.0321723	0.0321766	0.614709	Day5'	'mmu-mir-669b'	16344	0.0600218	0.0600323	1.14682
'Day0'	'mmu-mir-669m-2'	14677	0.051423	0.0514311	'Day1'	'mmu-mir-669m-2'	8776	0.0342158	0.0342212	0.665379	'Day3'	'mmu-mir-669m-2'	7159	0.0276862	0.0276899	0.538401	Day5'	'mmu-mir-669m-2'	12459	0.0457545	0.0457625	0.889767
'Day0'	'mmu-mir-323'	14626	0.0512443	0.0512524	'Day1'	'mmu-mir-323'	16713	0.0651605	0.0651708	1.27156	'Day3'	'mmu-mir-323'	12537	0.0484847	0.0484912	0.946148	Day5'	'mmu-mir-323'	11875	0.0436098	0.0436175	0.851017
'Day0'	'mmu-mir-669m-1'	14552	0.0509851	0.0509931	'Day1'	'mmu-mir-669m-1'	8740	0.0340754	0.0340808	0.668341	'Day3'	'mmu-mir-669m-1'	7165	0.0277094	0.0277131	0.543481	Day5'	'mmu-mir-669m-1'	12098	0.0444288	0.0444366	0.871407
'Day0'	'mmu-mir-672'	14451	0.0506312	0.0506391	'Day1'	'mmu-mir-672'	9822	0.0382939	0.0383	0.75633	'Day3'	'mmu-mir-672'	7754	0.0299873	0.0299913	0.592269	Day5'	'mmu-mir-672'	3429	0.0125927	0.0125949	0.248714
'Day0'	'mmu-mir-669c'	13656	0.0478458	0.0478533	'Day1'	'mmu-mir-669c'	17358	0.0676752	0.0676859	1.41444	'Day3'	'mmu-mir-669c'	19458	0.0752505	0.0752605	1.57277	Day5'	'mmu-mir-669c'	24658	0.0905542	0.0905701	1.89262
'Day0'	'mmu-mir-181c'	13399	0.0469454	0.0469527	'Day1'	'mmu-mir-181c'	12910	0.0503334	0.0503414	1.07217	'Day3'	'mmu-mir-181c'	8836	0.0341717	0.0341763	0.727904	Day5'	'mmu-mir-181c'	16225	0.0595848	0.0595952	1.26924
'Day0'	'mmu-mir-29c'	13212	0.0462902	0.0462974	'Day1'	'mmu-mir-29c'	7545	0.0294164	0.029421	0.635478	'Day3'	'mmu-mir-29c'	4442	0.0171787	0.017181	0.371109	Day5'	'mmu-mir-29c'	13670	0.0502018	0.0502106	1.0845
'Day0'	'mmu-mir-29b-1'	13111	0.0459363	0.0459435	'Day1'	'mmu-mir-29b-1'	7545	0.0294164	0.029421	0.640373	'Day3'	'mmu-mir-29b-1'	6465	0.0250023	0.0250056	0.544282	Day5'	'mmu-mir-29b-1'	13549	0.0497574	0.0497662	1.08318
'Day0'	'mmu-mir-29b-2'	13107	0.0459223	0.0459295	'Day1'	'mmu-mir-29b-2'	7498	0.0292331	0.0292378	0.636578	'Day3'	'mmu-mir-29b-2'	6448	0.0249366	0.0249399	0.543016	Day5'	'mmu-mir-29b-2'	13528	0.0496803	0.049689	1.08183
'Day0'	'mmu-mir-181a-1'	12348	0.043263	0.0432698	'Day1'	'mmu-mir-181a-1'	11510	0.0448751	0.0448822	1.03726	'Day3'	'mmu-mir-181a-1'	8441	0.0326441	0.0326485	0.754551	Day5'	'mmu-mir-181a-1'	15139	0.0555965	0.0556063	1.28508
'Day0'	'mmu-mir-181a-2'	12013	0.0420893	0.0420959	'Day1'	'mmu-mir-181a-2'	11176	0.0435729	0.0435798	1.03525	'Day3'	'mmu-mir-181a-2'	8312	0.0321453	0.0321495	0.763739	Day5'	'mmu-mir-181a-2'	14995	0.0550677	0.0550774	1.30835
'Day0'	'mmu-mir-425'	11833	0.0414587	0.0414651	'Day1'	'mmu-mir-425'	10735	0.0418535	0.0418601	1.00952	'Day3'	'mmu-mir-425'	6318	0.0244338	0.024437	0.589353	Day5'	'mmu-mir-425'	15674	0.0575613	0.0575714	1.3884
'Day0'	'mmu-mir-541'	11628	0.0407404	0.0407468	'Day1'	'mmu-mir-541'	15055	0.0586963	0.0587056	1.44074	'Day3'	'mmu-mir-541'	17197	0.0665065	0.0665153	1.63245	Day5'	'mmu-mir-541'	20410	0.0749538	0.074967	1.83979
'Day0'	'mmu-mir-669n'	11489	0.0402534	0.0402597	'Day1'	'mmu-mir-669n'	15932	0.0621155	0.0621254	1.54311	'Day3'	'mmu-mir-669n'	17980	0.0695346	0.0695439	1.72742	Day5'	'mmu-mir-669n'	21870	0.0803155	0.0803296	1.99525
'Day0'	'mmu-mir-376a'	11201	0.0392444	0.0392505	'Day1'	'mmu-mir-376a'	15084	0.0588094	0.0588187	1.49854	'Day3'	'mmu-mir-376a'	5745	0.0222178	0.0222208	0.566141	Day5'	'mmu-mir-376a'	16054	0.0589568	0.0589671	1.5023
'Day0'	'mmu-let-7c-2'	10892	0.0381617	0.0381677	'Day1'	'mmu-let-7c-2'	21386	0.0833795	0.0833927	2.1849	'Day3'	'mmu-let-7c-2'	9735	0.0376485	0.0376535	0.986551	Day5'	'mmu-let-7c-2'	15720	0.0577302	0.0577403	1.51278
'Day0'	'mmu-mir-467a-1'	10809	0.0378709	0.0378769	'Day1'	'mmu-mir-467a-1'	5142	0.0200476	0.0200508	0.529366	'Day3'	'mmu-mir-467a-1'	7464	0.0288658	0.0288696	0.762214	Day5'	'mmu-mir-467a-1'	19562	0.0718396	0.0718522	1.89696
'Day0'	'mmu-mir-467b'	10752	0.0376712	0.0376771	'Day1'	'mmu-mir-467b'	5096	0.0198682	0.0198714	0.527412	'Day3'	'mmu-mir-467b'	7162	0.0276978	0.0277015	0.735252	Day5'	'mmu-mir-467b'	19242	0.0706644	0.0706768	1.87582
'Day0'	'mmu-mir-494'	10527	0.0368829	0.0368887	'Day1'	'mmu-mir-494'	10215	0.0398262	0.0398325	1.0798	'Day3'	'mmu-mir-494'	12775	0.0494052	0.0494117	1.33951	Day5'	'mmu-mir-494'	13714	0.0503634	0.0503722	1.36549
Day0'	'mmu-mir-28'	10123	0.0354674	0.035473	'Day1'	'mmu-mir-28'	9656	0.0376467	0.0376527	1.06145	'Day3'	'mmu-mir-28'	14374	0.055589	0.0555964	1.56733	Day5'	'mmu-mir-28'	15586	0.0572381	0.0572482	1.61382
'Day0'	'mmu-mir-467h'	10022	0.0351136	0.035119	'Day1'	'mmu-mir-467h'	5302	0.0206714	0.0206747	0.588701	'Day3'	'mmu-mir-467h'	6254	0.0241863	0.0241895	0.688802	Day5'	'mmu-mir-467h'	10731	0.0394086	0.0394155	1.12232
'Day0'	'mmu-mir-376b'	9880	0.034616	0.0346215	'Day1'	'mmu-mir-376b'	5916	0.0230652	0.0230689	0.666317	'Day3'	'mmu-mir-376b'	6473	0.0250332	0.0250366	0.723169	Day5'	'mmu-mir-376b'	6341	0.0232867	0.0232908	0.672715
'Day0'	'mmu-mir-540'	9290	0.0325489	0.032554	'Day1'	'mmu-mir-540'	9289	0.0362159	0.0362216	1.11266	'Day3'	'mmu-mir-540'	8253	0.0319171	0.0319213	0.980589	Day5'	'mmu-mir-540'	7053	0.0259015	0.025906	0.795771
'Day0'	'mmu-let-7c-1'	9214	0.0322826	0.0322877	'Day1'	'mmu-let-7c-1'	19291	0.0752116	0.0752235	2.32979	'Day3'	'mmu-let-7c-1'	9733	0.0376407	0.0376457	1.16598	Day5'	'mmu-let-7c-1'	13972	0.0513108	0.0513199	1.58943
'Day0'	'mmu-mir-126'	9165	0.0321109	0.032116	'Day1'	'mmu-mir-126'	8591	0.0334945	0.0334998	1.04309	'Day3'	'mmu-mir-126'	6185	0.0239194	0.0239226	0.744901	Day5'	'mmu-mir-126'	16602	0.0609693	0.06098	1.89871
'Day0'	'mmu-mir-378'	8697	0.0304712	0.030476	'Day1'	'mmu-mir-378'	15016	0.0585442	0.0585535	1.9213	'Day3'	'mmu-mir-378'	7487	0.0289547	0.0289586	0.950231	Day5'	'mmu-mir-378'	15496	0.0569076	0.0569176	1.86758
'Day0'	'mmu-mir-200a'	8551	0.0299597	0.0299644	'Day1'	'mmu-mir-200a'	6530	0.0254591	0.0254631	0.849779	'Day3'	'mmu-mir-200a'	8173	0.0316077	0.0316119	1.05501	Day5'	'mmu-mir-200a'	20012	0.0734922	0.0735051	2.45304
'Day0'	'mmu-mir-155'	8523	0.0298616	0.0298663	'Day1'	'mmu-mir-155'	8077	0.0314905	0.0314955	1.05455	'Day3'	'mmu-mir-155'	8953	0.0346242	0.0346288	1.15949	Day5'	'mmu-mir-155'	7747	0.0284501	0.0284551	0.952733
'Day0'	'mmu-mir-106b'	8425	0.0295182	0.0295228	'Day1'	'mmu-mir-106b'	5257	0.0204959	0.0204992	0.694349	'Day3'	'mmu-mir-106b'	5525	0.021367	0.0213698	0.723858	Day5'	'mmu-mir-106b'	6846	0.0251413	0.0251457	0.851721
'Day0'	'mmu-mir-369'	8386	0.0293816	0.0293862	'Day1'	'mmu-mir-369'	8988	0.0350423	0.0350479	1.19266	'Day3'	'mmu-mir-369'	8127	0.0314298	0.031434	1.06971	Day5'	'mmu-mir-369'	17120	0.0628716	0.0628826	2.13983
'Day0'	'mmu-mir-339'	8058	0.0282324	0.0282368	'Day1'	'mmu-mir-339'	14379	0.0560607	0.0560696	1.98569	'Day3'	'mmu-mir-339'	7210	0.0278835	0.0278872	0.987641	Day5'	'mmu-mir-339'	18102	0.0664779	0.0664896	2.35467
'Day0'	'mmu-mir-15a'	8030	0.0281343	0.0281387	'Day1'	'mmu-mir-15a'	3906	0.0152287	0.0152311	0.541285	'Day3'	'mmu-mir-15a'	5408	0.0209145	0.0209173	0.743382	Day5'	'mmu-mir-15a'	8302	0.0304883	0.0304937	1.08367
'Day0'	'mmu-mir-300'	7882	0.0276158	0.0276201	'Day1'	'mmu-mir-300'	7361	0.028699	0.0287035	1.03923	'Day3'	'mmu-mir-300'	4628	0.017898	0.0179004	0.648109	Day5'	'mmu-mir-300'	5685	0.0208776	0.0208813	0.756004
'Day0'	'mmu-mir-423'	7822	0.0274055	0.0274098	'Day1'	'mmu-mir-423'	5954	0.0232134	0.0232171	0.847033	'Day3'	'mmu-mir-423'	5640	0.0218118	0.0218146	0.795889	Day5'	'mmu-mir-423'	6337	0.023272	0.0232761	0.849173
'Day0'	'mmu-mir-382'	7427	0.0260216	0.0260257	'Day1'	'mmu-mir-382'	11743	0.0457835	0.0457908	1.75944	'Day3'	'mmu-mir-382'	7742	0.0299409	0.0299449	1.15062	Day5'	'mmu-mir-382'	8307	0.0305067	0.030512	1.17236
'Day0'	'mmu-mir-25'	6925	0.0242628	0.0242666	'Day1'	'mmu-mir-25'	6267	0.0244337	0.0244376	1.00705	'Day3'	'mmu-mir-25'	6740	0.0260658	0.0260693	1.07431	Day5'	'mmu-mir-25'	9214	0.0338375	0.0338435	1.39463
'Day0'	'mmu-mir-205'	6697	0.0234639	0.0234676	'Day1'	'mmu-mir-205'	9783	0.0381419	0.0381479	1.62555	'Day3'	'mmu-mir-205'	8920	0.0344966	0.0345012	1.4702	Day5'	'mmu-mir-205'	31141	0.114362	0.114382	4.87397
'Day0'	'mmu-mir-466h'	6694	0.0234534	0.0234571	'Day1'	'mmu-mir-466h'	5584	0.0217709	0.0217743	0.928259	'Day3'	'mmu-mir-466h'	6051	0.0234012	0.0234043	0.997775	Day5'	'mmu-mir-466h'	4546	0.0166948	0.0166977	0.711826
'Day0'	'mmu-mir-196a-1'	6532	0.0228858	0.0228894	'Day1'	'mmu-mir-196a-1'	4103	0.0159967	0.0159993	0.69898	'Day3'	'mmu-mir-196a-1'	2846	0.0110064	0.0110079	0.480928	Day5'	'mmu-mir-196a-1'	4172	0.0153213	0.015324	0.669466
'Day0'	'mmu-mir-196a-2'	6521	0.0228473	0.0228509	'Day1'	'mmu-mir-196a-2'	4087	0.0159344	0.0159369	0.697429	'Day3'	'mmu-mir-196a-2'	2844	0.0109987	0.0110002	0.4814	Day5'	'mmu-mir-196a-2'	4162	0.0152845	0.0152872	0.668988
'Day0'	'mmu-mir-218-2'	6435	0.022546	0.0225495	'Day1'	'mmu-mir-218-2'	5258	0.0204998	0.0205031	0.909246	'Day3'	'mmu-mir-218-2'	9969	0.0385534	0.0385585	1.70999	Day5'	'mmu-mir-218-2'	19419	0.0713144	0.071327	3.16307
'Day0'	'mmu-mir-218-1'	6418	0.0224864	0.0224899	'Day1'	'mmu-mir-218-1'	5207	0.020301	0.0203042	0.902812	'Day3'	'mmu-mir-218-1'	9922	0.0383717	0.0383768	1.70644	Day5'	'mmu-mir-218-1'	19404	0.0712593	0.0712719	3.169
'Day0'	'mmu-mir-431'	6355	0.0222657	0.0222692	'Day1'	'mmu-mir-431'	6262	0.0244142	0.0244181	1.0965	'Day3'	'mmu-mir-431'	3888	0.0150362	0.0150382	0.675308	Day5'	'mmu-mir-431'	5022	0.0184428	0.0184461	0.828307
'Day0'	'mmu-mir-708'	6182	0.0216595	0.0216629	'Day1'	'mmu-mir-708'	4277	0.0166751	0.0166778	0.769874	'Day3'	'mmu-mir-708'	4432	0.01714	0.0171423	0.791338	Day5'	'mmu-mir-708'	2195	0.00806093	0.00806235	0.372165
'Day0'	'mmu-mir-106a'	6118	0.0214353	0.0214387	'Day1'	'mmu-mir-106a'	48468	0.188967	0.188997	8.81567	'Day3'	'mmu-mir-106a'	38933	0.150567	0.150587	7.02424	Day5'	'mmu-mir-106a'	15371	0.0564485	0.0564585	2.63344
'Day0'	'mmu-mir-127'	5788	0.0202791	0.0202823	'Day1'	'mmu-mir-127'	8919	0.0347733	0.0347788	1.71474	'Day3'	'mmu-mir-127'	3806	0.0147191	0.014721	0.725824	Day5'	'mmu-mir-127'	5403	0.019842	0.0198455	0.978445
'Day0'	'mmu-mir-381'	5599	0.0196169	0.01962	'Day1'	'mmu-mir-381'	6144	0.0239542	0.023958	1.2211	'Day3'	'mmu-mir-381'	4789	0.0185207	0.0185231	0.944116	Day5'	'mmu-mir-381'	6164	0.0226367	0.0226407	1.15394
'Day0'	'mmu-mir-19b-1'	5313	0.0186149	0.0186178	'Day1'	'mmu-mir-19b-1'	3978	0.0155094	0.0155118	0.833172	'Day3'	'mmu-mir-19b-1'	5272	0.0203886	0.0203913	1.09528	Day5'	'mmu-mir-19b-1'	4302	0.0157987	0.0158015	0.848713
'Day0'	'mmu-mir-19b-2'	5273	0.0184747	0.0184776	'Day1'	'mmu-mir-19b-2'	4225	0.0164724	0.016475	0.891617	'Day3'	'mmu-mir-19b-2'	5323	0.0205858	0.0205885	1.11427	Day5'	'mmu-mir-19b-2'	4329	0.0158978	0.0159006	0.860518
'Day0'	'mmu-mir-466d'	5156	0.0180648	0.0180676	'Day1'	'mmu-mir-466d'	2045	0.00797303	0.00797429	0.441357	'Day3'	'mmu-mir-466d'	6443	0.0249172	0.0249205	1.37932	Day5'	'mmu-mir-466d'	7804	0.0286594	0.0286645	1.58648
'Day0'	'mmu-mir-299'	5049	0.0176899	0.0176927	'Day1'	'mmu-mir-299'	6730	0.0262389	0.026243	1.48327	'Day3'	'mmu-mir-299'	5702	0.0220515	0.0220545	1.24656	Day5'	'mmu-mir-299'	9012	0.0330957	0.0331015	1.87088
'Day0'	'mmu-mir-335'	4995	0.0175007	0.0175035	'Day1'	'mmu-mir-335'	3985	0.0155367	0.0155391	0.887774	'Day3'	'mmu-mir-335'	3037	0.0117451	0.0117466	0.67112	Day5'	'mmu-mir-335'	3591	0.0131876	0.0131899	0.753547
'Day0'	'mmu-mir-466b-1'	4983	0.0174587	0.0174614	'Day1'	'mmu-mir-466b-1'	2157	0.00840969	0.00841102	0.481691	'Day3'	'mmu-mir-466b-1'	5708	0.0220747	0.0220777	1.2644	Day5'	'mmu-mir-466b-1'	7754	0.0284758	0.0284808	1.63104
'Day0'	'mmu-mir-669h'	4967	0.0174026	0.0174053	'Day1'	'mmu-mir-669h'	5064	0.0197435	0.0197466	1.13451	'Day3'	'mmu-mir-669h'	5983	0.0231382	0.0231413	1.32958	Day5'	'mmu-mir-669h'	10290	0.037789	0.0377957	2.17146
'Day0'	'mmu-mir-3473'	4947	0.0173325	0.0173353	'Day1'	'mmu-mir-3473'	15692	0.0611798	0.0611895	3.52977	'Day3'	'mmu-mir-3473'	2952	0.0114164	0.0114179	0.658666	Day5'	'mmu-mir-3473'	26076	0.0957616	0.0957785	5.52496
'Day0'	'mmu-mir-34c'	4895	0.0171504	0.017153	'Day1'	'mmu-mir-34c'	5041	0.0196538	0.0196569	1.14597	'Day3'	'mmu-mir-34c'	6649	0.0257139	0.0257173	1.49932	Day5'	'mmu-mir-34c'	15704	0.0576714	0.0576816	3.3627
'Day0'	'mmu-mir-7a-1'	4783	0.0167579	0.0167606	'Day1'	'mmu-mir-7a-1'	6168	0.0240477	0.0240516	1.43501	'Day3'	'mmu-mir-7a-1'	1789	0.00691866	0.00691957	0.412858	Day5'	'mmu-mir-7a-1'	2825	0.0103745	0.0103764	0.619082
'Day0'	'mmu-mir-466b-3'	4780	0.0167474	0.0167501	'Day1'	'mmu-mir-466b-3'	2089	0.00814457	0.00814586	0.486318	'Day3'	'mmu-mir-466b-3'	5485	0.0212123	0.0212151	1.2666	Day5'	'mmu-mir-466b-3'	7431	0.0272896	0.0272944	1.62948
'Day0'	'mmu-mir-200c'	4720	0.0165372	0.0165398	'Day1'	'mmu-mir-200c'	2978	0.0116106	0.0116124	0.702089	'Day3'	'mmu-mir-200c'	3151	0.012186	0.0121876	0.736881	Day5'	'mmu-mir-200c'	7208	0.0264707	0.0264753	1.60067
'Day0'	'mmu-mir-466b-2'	4718	0.0165302	0.0165328	'Day1'	'mmu-mir-466b-2'	2010	0.00783657	0.00783781	0.474076	'Day3'	'mmu-mir-466b-2'	5708	0.0220747	0.0220777	1.33542	Day5'	'mmu-mir-466b-2'	7407	0.0272015	0.0272063	1.64556
'Day0'	'mmu-mir-99b'	4652	0.016299	0.0163015	'Day1'	'mmu-mir-99b'	3852	0.0150181	0.0150205	0.921417	'Day3'	'mmu-mir-99b'	5646	0.021835	0.0218379	1.33965	Day5'	'mmu-mir-99b'	8459	0.0310649	0.0310703	1.90594
'Day0'	'mmu-mir-7a-2'	4608	0.0161448	0.0161473	'Day1'	'mmu-mir-7a-2'	6122	0.0238684	0.0238722	1.47839	'Day3'	'mmu-mir-7a-2'	1641	0.00634629	0.00634713	0.393086	Day5'	'mmu-mir-7a-2'	2718	0.0099816	0.00998335	0.618254
'Day0'	'mmu-mir-34a'	4506	0.0157874	0.0157899	'Day1'	'mmu-mir-34a'	6545	0.0255176	0.0255216	1.61632	'Day3'	'mmu-mir-34a'	4352	0.0168306	0.0168329	1.06608	Day5'	'mmu-mir-34a'	6937	0.0254755	0.0254799	1.61365
'Day0'	'mmu-mir-452'	4480	0.0156963	0.0156988	'Day1'	'mmu-mir-452'	6486	0.0252876	0.0252916	1.61105	'Day3'	'mmu-mir-452'	7510	0.0290437	0.0290475	1.85035	Day5'	'mmu-mir-452'	25403	0.0932901	0.0933065	5.94343
'Day0'	'mmu-mir-665'	4471	0.0156648	0.0156673	'Day1'	'mmu-mir-665'	3767	0.0146867	0.0146891	0.937563	'Day3'	'mmu-mir-665'	2961	0.0114512	0.0114527	0.731012	Day5'	'mmu-mir-665'	1719	0.00631286	0.00631397	0.402997
'Day0'	'mmu-mir-96'	4440	0.0155562	0.0155586	'Day1'	'mmu-mir-96'	1850	0.00721276	0.0072139	0.463659	'Day3'	'mmu-mir-96'	2392	0.00925066	0.00925189	0.594661	Day5'	'mmu-mir-96'	2902	0.0106573	0.0106592	0.685085
'Day0'	'mmu-mir-690'	4366	0.0152969	0.0152993	'Day1'	'mmu-mir-690'	15160	0.0591057	0.059115	3.86389	'Day3'	'mmu-mir-690'	2577	0.00996611	0.00996744	0.651511	Day5'	'mmu-mir-690'	25501	0.09365	0.0936664	6.12215
'Day0'	'mmu-mir-143'	4268	0.0149536	0.0149559	'Day1'	'mmu-mir-143'	2735	0.0106632	0.0106649	0.713087	'Day3'	'mmu-mir-143'	1524	0.00589381	0.0058946	0.394141	Day5'	'mmu-mir-143'	2355	0.00864851	0.00865003	0.578358
'Day0'	'mmu-mir-374'	4253	0.014901	0.0149033	'Day1'	'mmu-mir-374'	1735	0.0067644	0.00676547	0.453956	'Day3'	'mmu-mir-374'	5350	0.0206902	0.020693	1.38851	Day5'	'mmu-mir-374'	15779	0.0579469	0.0579571	3.88879
'Day0'	'mmu-mir-23a'	4194	0.0146943	0.0146966	'Day1'	'mmu-mir-23a'	1722	0.00671372	0.00671478	0.456893	'Day3'	'mmu-mir-23a'	3910	0.0151213	0.0151233	1.02906	Day5'	'mmu-mir-23a'	4310	0.0158281	0.0158308	1.07716
'Day0'	'mmu-mir-30b'	4134	0.0144841	0.0144863	'Day1'	'mmu-mir-30b'	2319	0.0090413	0.00904273	0.624223	'Day3'	'mmu-mir-30b'	2810	0.0108672	0.0108686	0.750286	Day5'	'mmu-mir-30b'	3845	0.0141204	0.0141229	0.974891
'Day0'	'mmu-mir-676'	4099	0.0143615	0.0143637	'Day1'	'mmu-mir-676'	12137	0.0473196	0.0473271	3.29491	'Day3'	'mmu-mir-676'	3732	0.0144329	0.0144348	1.00497	Day5'	'mmu-mir-676'	6122	0.0224825	0.0224864	1.56547
'Day0'	'mmu-mir-124-3'	3937	0.0137939	0.013796	'Day1'	'mmu-mir-124-3'	2670	0.0104098	0.0104114	0.754667	'Day3'	'mmu-mir-124-3'	1265	0.00489218	0.00489282	0.354663	Day5'	'mmu-mir-124-3'	2450	0.00899739	0.00899897	0.652275
'Day0'	'mmu-mir-124-2'	3936	0.0137904	0.0137925	'Day1'	'mmu-mir-124-2'	2670	0.0104098	0.0104114	0.754859	'Day3'	'mmu-mir-124-2'	1265	0.00489218	0.00489282	0.354753	Day5'	'mmu-mir-124-2'	2450	0.00899739	0.00899897	0.652441
'Day0'	'mmu-mir-124-1'	3932	0.0137763	0.0137785	'Day1'	'mmu-mir-124-1'	2670	0.0104098	0.0104114	0.755627	'Day3'	'mmu-mir-124-1'	1265	0.00489218	0.00489282	0.355114	Day5'	'mmu-mir-124-1'	2449	0.00899372	0.0089953	0.652838
'Day0'	'mmu-mir-412'	3902	0.0136712	0.0136734	'Day1'	'mmu-mir-412'	3626	0.014137	0.0141393	1.03407	'Day3'	'mmu-mir-412'	1985	0.00767665	0.00767767	0.561519	Day5'	'mmu-mir-412'	2000	0.00734481	0.0073461	0.537246
'Day0'	'mmu-mir-341'	3775	0.0132263	0.0132283	'Day1'	'mmu-mir-341'	6261	0.0244103	0.0244142	1.84559	'Day3'	'mmu-mir-341'	1268	0.00490378	0.00490443	0.37076	Day5'	'mmu-mir-341'	2288	0.00840246	0.00840394	0.635286
'Day0'	'mmu-mir-1937a'	3675	0.0128759	0.0128779	'Day1'	'mmu-mir-1937a'	3950	0.0154002	0.0154027	1.19605	'Day3'	'mmu-mir-1937a'	3053	0.011807	0.0118085	0.916981	Day5'	'mmu-mir-1937a'	2718	0.0099816	0.00998335	0.775215
'Day0'	'mmu-let-7g'	3669	0.0128549	0.0128569	'Day1'	'mmu-let-7g'	3014	0.011751	0.0117528	0.914124	'Day3'	'mmu-let-7g'	1934	0.00747942	0.00748041	0.581835	Day5'	'mmu-let-7g'	2345	0.00861179	0.0086133	0.669924
'Day0'	'mmu-let-7i'	3661	0.0128269	0.0128289	'Day1'	'mmu-let-7i'	3014	0.011751	0.0117528	0.916121	'Day3'	'mmu-let-7i'	1960	0.00757997	0.00758098	0.590945	Day5'	'mmu-let-7i'	2357	0.00865586	0.00865738	0.674823
'Day0'	'mmu-mir-1937b-1'	3650	0.0127883	0.0127903	'Day1'	'mmu-mir-1937b-1'	3900	0.0152053	0.0152077	1.189	'Day3'	'mmu-mir-1937b-1'	1578	0.00610265	0.00610346	0.477205	Day5'	'mmu-mir-1937b-1'	2693	0.00988979	0.00989152	0.773346
'Day0'	'mmu-mir-744'	3634	0.0127323	0.0127342	'Day1'	'mmu-mir-744'	2595	0.0101174	0.010119	0.794625	'Day3'	'mmu-mir-744'	3725	0.0144058	0.0144077	1.13144	Day5'	'mmu-mir-744'	5709	0.0209658	0.0209694	1.64667
'Day0'	'mmu-let-7a-1'	3555	0.0124555	0.0124574	'Day1'	'mmu-let-7a-1'	4578	0.0178487	0.0178515	1.433	'Day3'	'mmu-let-7a-1'	1977	0.00764571	0.00764673	0.613844	Day5'	'mmu-let-7a-1'	3827	0.0140543	0.0140568	1.12836
'Day0'	'mmu-mir-1937b-3'	3552	0.012445	0.0124469	'Day1'	'mmu-mir-1937b-3'	3777	0.0147257	0.0147281	1.18327	'Day3'	'mmu-mir-1937b-3'	2894	0.0111921	0.0111935	0.899325	Day5'	'mmu-mir-1937b-3'	2479	0.00910389	0.00910549	0.731533
'Day0'	'mmu-mir-1937b-5'	3542	0.0124099	0.0124119	'Day1'	'mmu-mir-1937b-5'	3729	0.0145386	0.0145409	1.17153	'Day3'	'mmu-mir-1937b-5'	2864	0.011076	0.0110775	0.892515	Day5'	'mmu-mir-1937b-5'	2445	0.00897903	0.00898061	0.723537
'Day0'	'mmu-mir-1937b-2'	3522	0.0123398	0.0123418	'Day1'	'mmu-mir-1937b-2'	3706	0.0144489	0.0144512	1.17092	'Day3'	'mmu-mir-1937b-2'	2864	0.011076	0.0110775	0.897583	Day5'	'mmu-mir-1937b-2'	2438	0.00895332	0.0089549	0.725562
'Day0'	'mmu-mir-1937b-4'	3522	0.0123398	0.0123418	'Day1'	'mmu-mir-1937b-4'	3706	0.0144489	0.0144512	1.17092	'Day3'	'mmu-mir-1937b-4'	2864	0.011076	0.0110775	0.897583	Day5'	'mmu-mir-1937b-4'	2438	0.00895332	0.0089549	0.725562
'Day0'	'mmu-mir-20b'	3471	0.0121612	0.0121631	'Day1'	'mmu-mir-20b'	29559	0.115244	0.115263	9.47643	'Day3'	'mmu-mir-20b'	22761	0.0880243	0.088036	7.23815	Day5'	'mmu-mir-20b'	10503	0.0385713	0.038578	3.17168
'Day0'	'mmu-mir-2140'	3439	0.012049	0.0120509	'Day1'	'mmu-mir-2140'	3775	0.0147179	0.0147203	1.2215	'Day3'	'mmu-mir-2140'	1220	0.00471814	0.00471877	0.391578	Day5'	'mmu-mir-2140'	1942	0.00713181	0.00713306	0.591898
'Day0'	'mmu-mir-297b'	3380	0.0118423	0.0118442	'Day1'	'mmu-mir-297b'	1947	0.00759095	0.00759215	0.641001	'Day3'	'mmu-mir-297b'	2546	0.00984623	0.00984753	0.831443	Day5'	'mmu-mir-297b'	6318	0.0232023	0.0232063	1.95926
'Day0'	'mmu-mir-466e'	3359	0.0117688	0.0117706	'Day1'	'mmu-mir-466e'	1325	0.0051659	0.00516672	0.43895	'Day3'	'mmu-mir-466e'	5401	0.0208875	0.0208902	1.77482	Day5'	'mmu-mir-466e'	6588	0.0241938	0.0241981	2.05577
'Day0'	'mmu-mir-466c'	3333	0.0116777	0.0116795	'Day1'	'mmu-mir-466c'	1279	0.00498655	0.00498734	0.427017	'Day3'	'mmu-mir-466c'	4747	0.0183582	0.0183607	1.57208	Day5'	'mmu-mir-466c'	6477	0.0237862	0.0237903	2.0369
'Day0'	'mmu-mir-296'	3115	0.0109139	0.0109156	'Day1'	'mmu-mir-296'	3532	0.0137705	0.0137727	1.26175	'Day3'	'mmu-mir-296'	2693	0.0104147	0.0104161	0.954266	Day5'	'mmu-mir-296'	2566	0.00942339	0.00942505	0.863433
'Day0'	'mmu-mir-141'	3040	0.0106511	0.0106528	'Day1'	'mmu-mir-141'	2587	0.0100862	0.0100878	0.946962	'Day3'	'mmu-mir-141'	2210	0.0085468	0.00854794	0.802435	Day5'	'mmu-mir-141'	7803	0.0286558	0.0286608	2.69041
'Day0'	'mmu-mir-652'	3035	0.0106336	0.0106352	'Day1'	'mmu-mir-652'	5345	0.020839	0.0208423	1.95974	'Day3'	'mmu-mir-652'	4549	0.0175925	0.0175948	1.65443	Day5'	'mmu-mir-652'	8457	0.0310575	0.031063	2.92071
'Day0'	'mmu-mir-466a'	2943	0.0103112	0.0103128	'Day1'	'mmu-mir-466a'	942	0.00367266	0.00367324	0.356181	'Day3'	'mmu-mir-466a'	4901	0.0189538	0.0189563	1.83817	Day5'	'mmu-mir-466a'	5961	0.0218912	0.0218951	2.12304
'Day0'	'mmu-mir-669d'	2893	0.0101361	0.0101376	'Day1'	'mmu-mir-669d'	2127	0.00829273	0.00829404	0.818142	'Day3'	'mmu-mir-669d'	1765	0.00682584	0.00682675	0.673422	Day5'	'mmu-mir-669d'	4102	0.0150642	0.0150669	1.4862
'Day0'	'mmu-mir-30c-2'	2883	0.010101	0.0101026	'Day1'	'mmu-mir-30c-2'	1139	0.00444072	0.00444143	0.439631	'Day3'	'mmu-mir-30c-2'	2455	0.0094943	0.00949556	0.939935	Day5'	'mmu-mir-30c-2'	3246	0.0119206	0.0119227	1.18014
'Day0'	'mmu-mir-154'	2824	0.0098943	0.00989585	'Day1'	'mmu-mir-154'	2401	0.009361	0.00936248	0.9461	'Day3'	'mmu-mir-154'	1982	0.00766505	0.00766607	0.774694	Day5'	'mmu-mir-154'	2887	0.0106022	0.0106041	1.07155
'Day0'	'mmu-mir-23b'	2819	0.00987678	0.00987833	'Day1'	'mmu-mir-23b'	957	0.00373114	0.00373173	0.377769	'Day3'	'mmu-mir-23b'	3282	0.0126926	0.0126943	1.28509	Day5'	'mmu-mir-23b'	2318	0.00851263	0.00851413	0.861883
'Day0'	'mmu-mir-125a'	2794	0.00978919	0.00979072	'Day1'	'mmu-mir-125a'	2137	0.00833172	0.00833304	0.851114	'Day3'	'mmu-mir-125a'	2587	0.0100048	0.0100061	1.02202	Day5'	'mmu-mir-125a'	4537	0.0166617	0.0166646	1.70205
'Day0'	'mmu-mir-30c-1'	2791	0.00977868	0.00978021	'Day1'	'mmu-mir-30c-1'	1035	0.00403525	0.00403589	0.412658	'Day3'	'mmu-mir-30c-1'	2336	0.00903409	0.00903529	0.923855	Day5'	'mmu-mir-30c-1'	3282	0.0120528	0.012055	1.23256
'Day0'	'mmu-let-7f-1'	2778	0.00973313	0.00973466	'Day1'	'mmu-let-7f-1'	3644	0.0142072	0.0142094	1.45967	'Day3'	'mmu-let-7f-1'	1802	0.00696893	0.00696986	0.716001	Day5'	'mmu-let-7f-1'	3295	0.0121006	0.0121027	1.24324
'Day0'	'mmu-let-7f-2'	2771	0.00970861	0.00971013	'Day1'	'mmu-let-7f-2'	3642	0.0141994	0.0142016	1.46256	'Day3'	'mmu-let-7f-2'	1802	0.00696893	0.00696986	0.71781	Day5'	'mmu-let-7f-2'	3285	0.0120638	0.012066	1.24259
'Day0'	'mmu-mir-434'	2766	0.00969109	0.0096926	'Day1'	'mmu-mir-434'	1345	0.00524387	0.0052447	0.541103	'Day3'	'mmu-mir-434'	2215	0.00856614	0.00856728	0.883919	Day5'	'mmu-mir-434'	2792	0.0102534	0.0102552	1.05802
'Day0'	'mmu-mir-673'	2640	0.00924963	0.00925108	'Day1'	'mmu-mir-673'	2211	0.00862023	0.00862159	0.931954	'Day3'	'mmu-mir-673'	2020	0.00781201	0.00781305	0.844576	Day5'	'mmu-mir-673'	3790	0.0139184	0.0139209	1.50475
'Day0'	'mmu-mir-770'	2571	0.00900788	0.00900929	'Day1'	'mmu-mir-770'	2639	0.0102889	0.0102905	1.14221	'Day3'	'mmu-mir-770'	3000	0.011602	0.0116035	1.28798	Day5'	'mmu-mir-770'	3275	0.0120271	0.0120292	1.33518
'Day0'	'mmu-mir-1968'	2460	0.00861897	0.00862032	'Day1'	'mmu-mir-1968'	2736	0.0106671	0.0106688	1.23763	'Day3'	'mmu-mir-1968'	1734	0.00670595	0.00670684	0.778046	Day5'	'mmu-mir-1968'	2597	0.00953724	0.00953891	1.10654
'Day0'	'mmu-mir-1274a'	2413	0.0084543	0.00845562	'Day1'	'mmu-mir-1274a'	1732	0.00675271	0.00675378	0.79873	'Day3'	'mmu-mir-1274a'	672	0.00259885	0.00259919	0.307399	Day5'	'mmu-mir-1274a'	1390	0.00510464	0.00510554	0.603792
'Day0'	'mmu-let-7b'	2277	0.0079778	0.00797905	'Day1'	'mmu-let-7b'	2862	0.0111583	0.0111601	1.39867	'Day3'	'mmu-let-7b'	1154	0.0044629	0.00446349	0.559415	Day5'	'mmu-let-7b'	2532	0.00929853	0.00930016	1.16555
'Day0'	'mmu-mir-136'	2263	0.00792875	0.00793	'Day1'	'mmu-mir-136'	3205	0.0124956	0.0124976	1.57599	'Day3'	'mmu-mir-136'	2212	0.00855454	0.00855567	1.07893	Day5'	'mmu-mir-136'	5208	0.0191259	0.0191292	2.41222
'Day0'	'mmu-mir-532'	2188	0.00766598	0.00766718	'Day1'	'mmu-mir-532'	5229	0.0203868	0.02039	2.65938	'Day3'	'mmu-mir-532'	2999	0.0115981	0.0115997	1.51293	Day5'	'mmu-mir-532'	7043	0.0258647	0.0258693	3.37396
'Day0'	'mmu-mir-188'	2126	0.00744875	0.00744992	'Day1'	'mmu-mir-188'	4087	0.0159344	0.0159369	2.1392	'Day3'	'mmu-mir-188'	1604	0.0062032	0.00620402	0.832783	Day5'	'mmu-mir-188'	1901	0.00698124	0.00698247	0.937236
'Day0'	'mmu-mir-140'	2120	0.00742773	0.00742889	'Day1'	'mmu-mir-140'	2159	0.00841749	0.00841882	1.13325	'Day3'	'mmu-mir-140'	1982	0.00766505	0.00766607	1.03195	Day5'	'mmu-mir-140'	2765	0.0101542	0.010156	1.36707
'Day0'	'mmu-mir-466g'	2014	0.00705635	0.00705745	'Day1'	'mmu-mir-466g'	1432	0.00558307	0.00558395	0.791212	'Day3'	'mmu-mir-466g'	1693	0.00654739	0.00654826	0.927873	Day5'	'mmu-mir-466g'	2141	0.00786262	0.007864	1.11426
'Day0'	'mmu-mir-146b'	1982	0.00694423	0.00694532	'Day1'	'mmu-mir-146b'	1482	0.00577801	0.00577892	0.832059	'Day3'	'mmu-mir-146b'	1330	0.00514355	0.00514423	0.740694	Day5'	'mmu-mir-146b'	1472	0.00540578	0.00540673	0.778456
'Day0'	'mmu-mir-146a'	1970	0.00690219	0.00690327	'Day1'	'mmu-mir-146a'	1491	0.0058131	0.00581402	0.842211	'Day3'	'mmu-mir-146a'	1536	0.00594022	0.00594101	0.860629	Day5'	'mmu-mir-146a'	1438	0.00528092	0.00528185	0.765108
'Day0'	'mmu-mir-185'	1950	0.00683211	0.00683318	'Day1'	'mmu-mir-185'	2703	0.0105384	0.0105401	1.54249	'Day3'	'mmu-mir-185'	1529	0.00591315	0.00591394	0.865494	Day5'	'mmu-mir-185'	1842	0.00676457	0.00676576	0.990114
'Day0'	'mmu-mir-181b-2'	1944	0.00681109	0.00681216	'Day1'	'mmu-mir-181b-2'	2917	0.0113728	0.0113746	1.66974	'Day3'	'mmu-mir-181b-2'	2739	0.0105926	0.010594	1.5552	Day5'	'mmu-mir-181b-2'	3761	0.0138119	0.0138143	2.02786
'Day0'	'mmu-mir-2135-1'	1941	0.00680058	0.00680164	'Day1'	'mmu-mir-2135-1'	6616	0.0257944	0.0257985	3.79297	'Day3'	'mmu-mir-2135-1'	3285	0.0127042	0.0127059	1.8681	Day5'	'mmu-mir-2135-1'	6091	0.0223686	0.0223725	3.28922
'Day0'	'mmu-mir-2135-2'	1941	0.00680058	0.00680164	'Day1'	'mmu-mir-2135-2'	6616	0.0257944	0.0257985	3.79297	'Day3'	'mmu-mir-2135-2'	3285	0.0127042	0.0127059	1.8681	Day5'	'mmu-mir-2135-2'	6091	0.0223686	0.0223725	3.28922
'Day0'	'mmu-mir-2135-3'	1941	0.00680058	0.00680164	'Day1'	'mmu-mir-2135-3'	6616	0.0257944	0.0257985	3.79297	'Day3'	'mmu-mir-2135-3'	3285	0.0127042	0.0127059	1.8681	Day5'	'mmu-mir-2135-3'	6091	0.0223686	0.0223725	3.28922
'Day0'	'mmu-mir-181b-1'	1929	0.00675854	0.00675959	'Day1'	'mmu-mir-181b-1'	2906	0.0113299	0.0113317	1.67638	'Day3'	'mmu-mir-181b-1'	2740	0.0105965	0.0105979	1.56787	Day5'	'mmu-mir-181b-1'	3742	0.0137421	0.0137446	2.0333
'Day0'	'mmu-let-7a-2'	1921	0.00673051	0.00673156	'Day1'	'mmu-let-7a-2'	2521	0.00982885	0.00983041	1.46034	'Day3'	'mmu-let-7a-2'	1976	0.00764185	0.00764286	1.1354	Day5'	'mmu-let-7a-2'	2104	0.00772674	0.0077281	1.14802
'Day0'	'mmu-mir-138-1'	1920	0.006727	0.00672806	'Day1'	'mmu-mir-138-1'	3166	0.0123436	0.0123455	1.83493	'Day3'	'mmu-mir-138-1'	1223	0.00472975	0.00473038	0.703099	Day5'	'mmu-mir-138-1'	2986	0.0109658	0.0109677	1.63012
'Day0'	mmu-mir-200b'	1850	0.00648175	0.00648276	'Day1'	'mmu-mir-200b'	1300	0.00506843	0.00506923	0.781954	'Day3'	'mmu-mir-200b'	1808	0.00699214	0.00699306	1.07874	Day5'	'mmu-mir-200b'	2933	0.0107712	0.0107731	1.66177
'Day0'	'mmu-mir-485'	1817	0.00636613	0.00636712	'Day1'	'mmu-mir-485'	1579	0.00615619	0.00615717	0.967023	'Day3'	'mmu-mir-485'	1855	0.0071739	0.00717485	1.12689	Day5'	'mmu-mir-485'	1652	0.00606681	0.00606788	0.952983
'Day0'	'mmu-mir-2138'	1766	0.00618744	0.00618841	'Day1'	'mmu-mir-2138'	6962	0.0271434	0.0271477	4.38685	'Day3'	'mmu-mir-2138'	2589	0.0100125	0.0100139	1.6182	Day5'	'mmu-mir-2138'	13309	0.048876	0.0488846	7.89923
'Day0'	'mmu-mir-10a'	1726	0.0060473	0.00604824	'Day1'	'mmu-mir-10a'	1811	0.00706071	0.00706183	1.16758	'Day3'	'mmu-mir-10a'	599	0.00231653	0.00231684	0.383069	Day5'	'mmu-mir-10a'	821	0.00301505	0.00301557	0.498577
'Day0'	'mmu-mir-138-2'	1700	0.0059562	0.00595713	'Day1'	'mmu-mir-138-2'	2724	0.0106203	0.010622	1.78307	'Day3'	'mmu-mir-138-2'	1237	0.00478389	0.00478453	0.803178	Day5'	'mmu-mir-138-2'	2350	0.00863015	0.00863167	1.44894
'Day0'	'mmu-mir-187'	1695	0.00593868	0.00593961	'Day1'	'mmu-mir-187'	1432	0.00558307	0.00558395	0.940119	'Day3'	'mmu-mir-187'	641	0.00247896	0.00247929	0.417426	Day5'	'mmu-mir-187'	856	0.00314358	0.00314413	0.529339
'Day0'	'mmu-mir-301a'	1677	0.00587562	0.00587654	'Day1'	'mmu-mir-301a'	1109	0.00432376	0.00432444	0.735882	'Day3'	'mmu-mir-301a'	1622	0.00627281	0.00627364	1.0676	Day5'	'mmu-mir-301a'	2647	0.00972086	0.00972256	1.65444
'Day0'	'mmu-mir-380'	1616	0.00566189	0.00566278	'Day1'	'mmu-mir-380'	1255	0.00489298	0.00489376	0.864195	'Day3'	'mmu-mir-380'	948	0.00366623	0.00366672	0.647527	Day5'	'mmu-mir-380'	1859	0.006827	0.0068282	1.20578
'Day0'	'mmu-mir-2135-4'	1614	0.00565489	0.00565577	'Day1'	'mmu-mir-2135-4'	5299	0.0206597	0.020663	3.65342	'Day3'	'mmu-mir-2135-4'	3118	0.0120583	0.0120599	2.13238	Day5'	'mmu-mir-2135-4'	4471	0.0164193	0.0164222	2.90356
'Day0'	'mmu-mir-720'	1579	0.00553226	0.00553312	'Day1'	'mmu-mir-720'	1965	0.00766113	0.00766234	1.38481	'Day3'	'mmu-mir-720'	826	0.00319442	0.00319484	0.577416	Day5'	'mmu-mir-720'	2103	0.00772307	0.00772442	1.39601
'Day0'	'mmu-mir-148b'	1575	0.00551824	0.00551911	'Day1'	'mmu-mir-148b'	815	0.00317752	0.00317802	0.57582	'Day3'	'mmu-mir-148b'	671	0.00259498	0.00259532	0.470255	Day5'	'mmu-mir-148b'	1607	0.00590156	0.00590259	1.06946
'Day0'	'mmu-mir-2135-5'	1569	0.00549722	0.00549808	'Day1'	'mmu-mir-2135-5'	5146	0.0200632	0.0200664	3.64969	'Day3'	'mmu-mir-2135-5'	2595	0.0100357	0.0100371	1.8256	Day5'	'mmu-mir-2135-5'	4744	0.0174219	0.0174249	3.16922
'Day0'	'mmu-mir-135b'	1522	0.00533255	0.00533339	'Day1'	'mmu-mir-135b'	744	0.0029007	0.00290116	0.543961	'Day3'	'mmu-mir-135b'	1157	0.0044745	0.0044751	0.839092	Day5'	'mmu-mir-135b'	1508	0.00553799	0.00553896	1.03852
'Day0'	'mmu-mir-29a'	1478	0.00517839	0.0051792	'Day1'	'mmu-mir-29a'	1368	0.00533355	0.00533439	1.02996	'Day3'	'mmu-mir-29a'	1243	0.00480709	0.00480773	0.928299	Day5'	'mmu-mir-29a'	2722	0.00999629	0.00999804	1.93038
'Day0'	'mmu-mir-210'	1464	0.00512934	0.00513014	'Day1'	'mmu-mir-210'	4333	0.0168935	0.0168961	3.2935	'Day3'	'mmu-mir-210'	5225	0.0202068	0.0202095	3.93946	Day5'	'mmu-mir-210'	9052	0.0332426	0.0332484	6.48087
'Day0'	'mmu-mir-1959'	1431	0.00501372	0.0050145	'Day1'	'mmu-mir-1959'	2216	0.00863972	0.00864109	1.72322	'Day3'	'mmu-mir-1959'	1227	0.00474522	0.00474585	0.946446	Day5'	'mmu-mir-1959'	1718	0.00630919	0.0063103	1.25839
'Day0'	'mmu-mir-539'	1410	0.00494014	0.00494092	'Day1'	'mmu-mir-539'	948	0.00369605	0.00369664	0.748167	'Day3'	'mmu-mir-539'	923	0.00356955	0.00357002	0.722559	Day5'	'mmu-mir-539'	859	0.0031546	0.00315515	0.638564
'Day0'	'mmu-mir-466l'	1406	0.00492613	0.0049269	'Day1'	'mmu-mir-466l'	862	0.00336076	0.00336129	0.682231	'Day3'	'mmu-mir-466l'	789	0.00305133	0.00305173	0.619417	Day5'	'mmu-mir-466l'	1614	0.00592726	0.0059283	1.20323
'Day0'	'mmu-mir-128-2'	1354	0.00474394	0.00474468	'Day1'	'mmu-mir-128-2'	852	0.00332177	0.0033223	0.700213	'Day3'	'mmu-mir-128-2'	673	0.00260271	0.00260306	0.54864	Day5'	'mmu-mir-128-2'	733	0.00269187	0.00269235	0.567434
'Day0'	'mmu-mir-128-1'	1352	0.00473693	0.00473767	'Day1'	'mmu-mir-128-1'	850	0.00331397	0.0033145	0.699603	'Day3'	'mmu-mir-128-1'	678	0.00262205	0.0026224	0.553534	Day5'	'mmu-mir-128-1'	733	0.00269187	0.00269235	0.568274
'Day0'	'mmu-mir-377'	1329	0.00465635	0.00465708	'Day1'	'mmu-mir-377'	740	0.0028851	0.00288556	0.619607	'Day3'	'mmu-mir-377'	1107	0.00428114	0.00428171	0.919419	Day5'	'mmu-mir-377'	1506	0.00553064	0.00553161	1.18776
'Day0'	'mmu-mir-92b'	1319	0.00462131	0.00462203	'Day1'	'mmu-mir-92b'	536	0.00208975	0.00209008	0.452199	'Day3'	'mmu-mir-92b'	798	0.00308613	0.00308654	0.667804	Day5'	'mmu-mir-92b'	1190	0.00437016	0.00437093	0.945654
'Day0'	'mmu-mir-758'	1312	0.00459679	0.0045975	'Day1'	'mmu-mir-758'	876	0.00341534	0.00341588	0.742985	'Day3'	'mmu-mir-758'	702	0.00271487	0.00271523	0.590601	Day5'	'mmu-mir-758'	369	0.00135512	0.00135535	0.294797
'Day0'	'mmu-mir-337'	1272	0.00445664	0.00445734	'Day1'	'mmu-mir-337'	1531	0.00596905	0.00596999	1.33936	'Day3'	'mmu-mir-337'	899	0.00347673	0.00347719	0.780124	Day5'	'mmu-mir-337'	1250	0.00459051	0.00459131	1.03004
'Day0'	'mmu-mir-15b'	1253	0.00439007	0.00439076	'Day1'	'mmu-mir-15b'	529	0.00206246	0.00206279	0.469801	'Day3'	'mmu-mir-15b'	1740	0.00672916	0.00673005	1.53281	Day5'	'mmu-mir-15b'	1579	0.00579873	0.00579975	1.32087
'Day0'	'mmu-mir-669i'	1238	0.00433752	0.00433819	'Day1'	'mmu-mir-669i'	795	0.00309954	0.00310003	0.714588	'Day3'	'mmu-mir-669i'	908	0.00351154	0.003512	0.809573	Day5'	'mmu-mir-669i'	1691	0.00621004	0.00621113	1.4317
'Day0'	'mmu-mir-669k'	1213	0.00424992	0.00425059	'Day1'	'mmu-mir-669k'	759	0.00295918	0.00295965	0.696291	'Day3'	'mmu-mir-669k'	862	0.00333364	0.00333408	0.7844	Day5'	'mmu-mir-669k'	1639	0.00601907	0.00602013	1.41628
'Day0'	'mmu-mir-2133-2'	1197	0.00419387	0.00419452	'Day1'	'mmu-mir-2133-2'	4851	0.018913	0.018916	4.50969	'Day3'	'mmu-mir-2133-2'	10919	0.0422274	0.042233	10.0688	Day5'	'mmu-mir-2133-2'	5949	0.0218471	0.021851	5.20931
'Day0'	'mmu-mir-2133-1'	1147	0.00401868	0.00401931	'Day1'	'mmu-mir-2133-1'	4716	0.0183867	0.0183896	4.5753	'Day3'	'mmu-mir-2133-1'	10730	0.0414965	0.041502	10.3259	Day5'	'mmu-mir-2133-1'	5493	0.0201725	0.0201761	5.01968
'Day0'	'mmu-mir-297c'	1139	0.00399066	0.00399128	'Day1'	'mmu-mir-297c'	449	0.00175056	0.00175083	0.438664	'Day3'	'mmu-mir-297c'	888	0.00343419	0.00343465	0.860558	Day5'	'mmu-mir-297c'	5004	0.0183767	0.0183799	4.60494
'Day0'	'mmu-mir-328'	1106	0.00387503	0.00387564	'Day1'	'mmu-mir-328'	1367	0.00532965	0.00533049	1.37538	'Day3'	'mmu-mir-328'	1250	0.00483416	0.00483481	1.24752	Day5'	'mmu-mir-328'	3834	0.01408	0.0140825	3.63352
'Day0'	'mmu-mir-1981'	1105	0.00387153	0.00387214	'Day1'	'mmu-mir-1981'	2118	0.00825764	0.00825895	2.13291	'Day3'	'mmu-mir-1981'	1356	0.0052441	0.0052448	1.35453	Day5'	'mmu-mir-1981'	4311	0.0158317	0.0158345	4.08927
'Day0'	'mmu-mir-574'	1070	0.0037489	0.00374949	'Day1'	'mmu-mir-574'	1794	0.00699443	0.00699554	1.86573	'Day3'	'mmu-mir-574'	2194	0.00848493	0.00848605	2.26331	Day5'	'mmu-mir-574'	3678	0.0135071	0.0135095	3.60295
'Day0'	'mmu-let-7e'	1056	0.00369985	0.00370043	'Day1'	'mmu-let-7e'	926	0.00361028	0.00361085	0.975791	'Day3'	'mmu-let-7e'	1023	0.00395628	0.00395681	1.06931	Day5'	'mmu-let-7e'	1507	0.00553431	0.00553529	1.49582
'Day0'	'mmu-mir-1198'	1035	0.00362627	0.00362684	'Day1'	'mmu-mir-1198'	358	0.00139577	0.00139599	0.384904	'Day3'	'mmu-mir-1198'	378	0.00146185	0.00146205	0.403127	Day5'	'mmu-mir-1198'	347	0.00127432	0.00127455	0.351414
'Day0'	'mmu-mir-195'	1024	0.00358773	0.0035883	'Day1'	'mmu-mir-195'	431	0.00168038	0.00168064	0.468368	'Day3'	'mmu-mir-195'	802	0.0031016	0.00310201	0.864501	Day5'	'mmu-mir-195'	874	0.00320968	0.00321025	0.894626
'Day0'	'mmu-mir-150'	950	0.00332847	0.00332899	'Day1'	'mmu-mir-150'	634	0.00247183	0.00247223	0.742635	'Day3'	'mmu-mir-150'	924	0.00357341	0.00357389	1.07359	Day5'	'mmu-mir-150'	852	0.00312889	0.00312944	0.94004
'Day0'	'mmu-mir-2134-4'	891	0.00312175	0.00312224	'Day1'	'mmu-mir-2134-4'	2298	0.00895942	0.00896084	2.87	'Day3'	'mmu-mir-2134-4'	5336	0.0206361	0.0206388	6.61042	Day5'	'mmu-mir-2134-4'	2114	0.00776346	0.00776483	2.48689
'Day0'	'mmu-mir-2134-5'	891	0.00312175	0.00312224	'Day1'	'mmu-mir-2134-5'	2298	0.00895942	0.00896084	2.87	'Day3'	'mmu-mir-2134-5'	5336	0.0206361	0.0206388	6.61042	Day5'	'mmu-mir-2134-5'	2114	0.00776346	0.00776483	2.48689
'Day0'	'mmu-mir-2134-6'	891	0.00312175	0.00312224	'Day1'	'mmu-mir-2134-6'	2298	0.00895942	0.00896084	2.87	'Day3'	'mmu-mir-2134-6'	5336	0.0206361	0.0206388	6.61042	Day5'	'mmu-mir-2134-6'	2114	0.00776346	0.00776483	2.48689
'Day0'	'mmu-mir-221'	877	0.0030727	0.00307318	'Day1'	'mmu-mir-221'	1099	0.00428477	0.00428545	1.39446	'Day3'	'mmu-mir-221'	1352	0.00522863	0.00522933	1.70164	Day5'	'mmu-mir-221'	822	0.00301872	0.00301925	0.982432
'Day0'	'mmu-mir-2134-2'	875	0.00306569	0.00306617	'Day1'	'mmu-mir-2134-2'	2285	0.00890874	0.00891015	2.90595	'Day3'	'mmu-mir-2134-2'	5312	0.0205433	0.020546	6.70102	Day5'	'mmu-mir-2134-2'	2087	0.00766431	0.00766566	2.50003
'Day0'	'mmu-mir-543'	875	0.00306569	0.00306617	'Day1'	'mmu-mir-543'	509	0.00198448	0.0019848	0.64732	'Day3'	'mmu-mir-543'	457	0.00176737	0.00176761	0.5765	Day5'	'mmu-mir-543'	339	0.00124494	0.00124516	0.406089
'Day0'	'mmu-mir-2134-1'	864	0.00302715	0.00302762	'Day1'	'mmu-mir-2134-1'	2253	0.00878398	0.00878537	2.90173	'Day3'	'mmu-mir-2134-1'	5280	0.0204195	0.0204222	6.74546	Day5'	'mmu-mir-2134-1'	2088	0.00766798	0.00766933	2.53307
'Day0'	'mmu-mir-872'	861	0.00301664	0.00301711	'Day1'	'mmu-mir-872'	558	0.00217553	0.00217587	0.721175	'Day3'	'mmu-mir-872'	656	0.00253697	0.00253731	0.840992	Day5'	'mmu-mir-872'	1000	0.00367241	0.00367305	1.21738
'Day0'	'mmu-mir-1957'	851	0.0029816	0.00298207	'Day1'	'mmu-mir-1957'	1782	0.00694765	0.00694875	2.33017	'Day3'	'mmu-mir-1957'	275	0.00106352	0.00106366	0.356693	Day5'	'mmu-mir-1957'	2817	0.0103452	0.010347	3.46966
'Day0'	'mmu-mir-501'	842	0.00295007	0.00295053	'Day1'	'mmu-mir-501'	1237	0.00482281	0.00482357	1.63481	'Day3'	'mmu-mir-501'	880	0.00340325	0.0034037	1.15362	Day5'	'mmu-mir-501'	1936	0.00710978	0.00711102	2.41004
'Day0'	'mmu-mir-2134-3'	837	0.00293255	0.00293301	'Day1'	'mmu-mir-2134-3'	2272	0.00885805	0.00885946	3.02059	'Day3'	'mmu-mir-2134-3'	5256	0.0203267	0.0203294	6.9314	Day5'	'mmu-mir-2134-3'	2155	0.00791403	0.00791542	2.69868
'Day0'	'mmu-mir-129-1'	836	0.00292905	0.00292951	'Day1'	'mmu-mir-129-1'	1619	0.00631214	0.00631314	2.15501	'Day3'	'mmu-mir-129-1'	689	0.00266459	0.00266495	0.909712	Day5'	'mmu-mir-129-1'	940	0.00345206	0.00345267	1.17856
'Day0'	'mmu-mir-129-2'	835	0.00292555	0.002926	'Day1'	'mmu-mir-129-2'	1653	0.0064447	0.00644572	2.20291	'Day3'	'mmu-mir-129-2'	693	0.00268006	0.00268042	0.916089	Day5'	'mmu-mir-129-2'	980	0.00359896	0.00359959	1.23018
'Day0'	'mmu-mir-495'	822	0.00288	0.00288045	'Day1'	'mmu-mir-495'	476	0.00185582	0.00185612	0.644384	'Day3'	'mmu-mir-495'	623	0.00240935	0.00240967	0.83658	Day5'	'mmu-mir-495'	892	0.00327578	0.00327636	1.13743
'Day0'	'mmu-mir-222'	813	0.00284847	0.00284891	'Day1'	'mmu-mir-222'	583	0.00227299	0.00227335	0.797972	'Day3'	'mmu-mir-222'	828	0.00320215	0.00320258	1.12417	Day5'	'mmu-mir-222'	771	0.00283142	0.00283192	0.994017
'Day0'	'mmu-mir-10b'	804	0.00281693	0.00281737	'Day1'	'mmu-mir-10b'	795	0.00309954	0.00310003	1.10032	'Day3'	'mmu-mir-10b'	572	0.00221211	0.00221241	0.785292	Day5'	'mmu-mir-10b'	1147	0.00421225	0.00421299	1.49533
'Day0'	'mmu-mir-669j'	798	0.00279591	0.00279635	'Day1'	'mmu-mir-669j'	615	0.00239776	0.00239814	0.857594	'Day3'	'mmu-mir-669j'	854	0.0033027	0.00330314	1.18126	Day5'	'mmu-mir-669j'	959	0.00352184	0.00352245	1.25964
'Day0'	'mmu-mir-1965'	791	0.00277138	0.00277182	'Day1'	'mmu-mir-1965'	472	0.00184023	0.00184052	0.664011	'Day3'	'mmu-mir-1965'	473	0.00182925	0.00182949	0.660048	Day5'	'mmu-mir-1965'	378	0.00138817	0.00138841	0.500894
'Day0'	'mmu-mir-2182'	734	0.00257168	0.00257208	'Day1'	'mmu-mir-2182'	1802	0.00702562	0.00702673	2.73192	'Day3'	'mmu-mir-2182'	1398	0.00540653	0.00540725	2.10234	Day5'	'mmu-mir-2182'	2536	0.00931322	0.00931486	3.62146
'Day0'	'mmu-mir-1193'	729	0.00255416	0.00255456	'Day1'	'mmu-mir-1193'	697	0.00271746	0.00271789	1.06393	'Day3'	'mmu-mir-1193'	406	0.00157014	0.00157034	0.614737	Day5'	'mmu-mir-1193'	478	0.00175541	0.00175572	0.687275
'Day0'	'mmu-mir-499'	727	0.00254715	0.00254755	'Day1'	'mmu-mir-499'	633	0.00246794	0.00246832	0.9689	'Day3'	'mmu-mir-499'	827	0.00319828	0.00319871	1.25563	Day5'	'mmu-mir-499'	4807	0.0176533	0.0176564	6.93058
'Day0'	'mmu-mir-3470b'	704	0.00246657	0.00246695	'Day1'	'mmu-mir-3470b'	376	0.00146594	0.00146618	0.594326	'Day3'	'mmu-mir-3470b'	241	0.000932027	0.000932151	0.377864	Day5'	'mmu-mir-3470b'	545	0.00200146	0.00200181	0.811436
'Day0'	'mmu-mir-322'	651	0.00228087	0.00228123	'Day1'	'mmu-mir-322'	590	0.00230029	0.00230065	1.00851	'Day3'	'mmu-mir-322'	1207	0.00466787	0.00466849	2.04653	Day5'	'mmu-mir-322'	2687	0.00986775	0.00986949	4.3263
'Day0'	'mmu-mir-149'	649	0.00227387	0.00227422	'Day1'	'mmu-mir-149'	354	0.00138017	0.00138039	0.606971	'Day3'	'mmu-mir-149'	474	0.00183311	0.00183336	0.806166	Day5'	'mmu-mir-149'	452	0.00165993	0.00166022	0.730002
'Day0'	'mmu-mir-666'	631	0.0022108	0.00221115	'Day1'	'mmu-mir-666'	465	0.00181294	0.00181322	0.820036	'Day3'	'mmu-mir-666'	427	0.00165135	0.00165157	0.746947	Day5'	'mmu-mir-666'	600	0.00220344	0.00220383	0.996671
'Day0'	'mmu-mir-1186'	615	0.00215474	0.00215508	'Day1'	'mmu-mir-1186'	365	0.00142306	0.00142328	0.660431	'Day3'	'mmu-mir-1186'	216	0.000835344	0.000835455	0.387677	Day5'	'mmu-mir-1186'	390	0.00143224	0.00143249	0.664691
'Day0'	'mmu-mir-145'	611	0.00214073	0.00214106	'Day1'	'mmu-mir-145'	151	0.000588717	0.000588811	0.275008	'Day3'	'mmu-mir-145'	180	0.00069612	0.000696212	0.325179	Day5'	'mmu-mir-145'	247	0.000907084	0.000907243	0.423727
'Day0'	'mmu-mir-363'	591	0.00207066	0.00207098	'Day1'	'mmu-mir-363'	4017	0.0156614	0.0156639	7.56352	'Day3'	'mmu-mir-363'	3497	0.0135241	0.0135259	6.53129	Day5'	'mmu-mir-363'	3230	0.0118619	0.011864	5.72856
'Day0'	'mmu-mir-466i'	589	0.00206365	0.00206397	'Day1'	'mmu-mir-466i'	381	0.00148544	0.00148568	0.719812	'Day3'	'mmu-mir-466i'	724	0.00279995	0.00280032	1.3568	Day5'	'mmu-mir-466i'	1077	0.00395518	0.00395588	1.9166
'Day0'	'mmu-mir-367'	548	0.00192	0.0019203	'Day1'	'mmu-mir-367'	1134	0.00442123	0.00442193	2.30272	'Day3'	'mmu-mir-367'	1012	0.00391374	0.00391426	2.03841	Day5'	'mmu-mir-367'	864	0.00317296	0.00317352	1.65258
'Day0'	'mmu-mir-1935'	543	0.00190248	0.00190278	'Day1'	'mmu-mir-1935'	408	0.00159071	0.00159096	0.836122	'Day3'	'mmu-mir-1935'	363	0.00140384	0.00140403	0.7379	Day5'	'mmu-mir-1935'	504	0.00185089	0.00185122	0.972883
'Day0'	'mmu-mir-455'	533	0.00186744	0.00186774	'Day1'	'mmu-mir-455'	319	0.00124371	0.00124391	0.665998	'Day3'	'mmu-mir-455'	262	0.00101324	0.00101337	0.542582	Day5'	'mmu-mir-455'	1018	0.00373851	0.00373917	2.00194
'Day0'	'mmu-mir-125b-1'	528	0.00184993	0.00185022	'Day1'	'mmu-mir-125b-1'	289	0.00112675	0.00112693	0.609079	'Day3'	'mmu-mir-125b-1'	247	0.000955231	0.000955358	0.516362	Day5'	'mmu-mir-125b-1'	207	0.000760188	0.000760321	0.410929
'Day0'	'mmu-mir-196b'	526	0.00184292	0.00184321	'Day1'	'mmu-mir-196b'	929	0.00362198	0.00362255	1.96535	'Day3'	'mmu-mir-196b'	418	0.00161655	0.00161676	0.877166	Day5'	'mmu-mir-196b'	1098	0.0040323	0.00403301	2.188
'Day0'	'mmu-mir-125b-2'	520	0.0018219	0.00182218	'Day1'	'mmu-mir-125b-2'	258	0.00100589	0.00100605	0.55211	'Day3'	'mmu-mir-125b-2'	233	0.000901088	0.000901208	0.494588	Day5'	'mmu-mir-125b-2'	204	0.000749171	0.000749302	0.411204
'Day0'	'mmu-mir-467f'	514	0.00180087	0.00180116	'Day1'	'mmu-mir-467f'	153	0.000596515	0.000596609	0.331236	'Day3'	'mmu-mir-467f'	891	0.00344579	0.00344625	1.9134	Day5'	'mmu-mir-467f'	1229	0.00451339	0.00451418	2.50622
'Day0'	'mmu-mir-199a-1'	508	0.00177985	0.00178013	'Day1'	'mmu-mir-199a-1'	92	0.000358689	0.000358746	0.201527	'Day3'	'mmu-mir-199a-1'	213	0.000823742	0.000823851	0.462815	Day5'	'mmu-mir-199a-1'	237	0.00087036	0.000870513	0.489007
'Day0'	'mmu-mir-19a'	508	0.00177985	0.00178013	'Day1'	'mmu-mir-19a'	343	0.00133728	0.0013375	0.751346	'Day3'	'mmu-mir-19a'	296	0.00114473	0.00114488	0.64316	Day5'	'mmu-mir-19a'	114	0.000418654	0.000418728	0.235218
'Day0'	'mmu-mir-484'	500	0.00175182	0.0017521	'Day1'	'mmu-mir-484'	264	0.00102928	0.00102944	0.587548	'Day3'	'mmu-mir-484'	266	0.00102871	0.00102885	0.587222	Day5'	'mmu-mir-484'	299	0.00109805	0.00109824	0.626803
'Day0'	'mmu-mir-199a-2'	496	0.00173781	0.00173808	'Day1'	'mmu-mir-199a-2'	92	0.000358689	0.000358746	0.206403	'Day3'	'mmu-mir-199a-2'	213	0.000823742	0.000823851	0.474012	Day5'	'mmu-mir-199a-2'	241	0.00088505	0.000885205	0.509291
'Day0'	'mmu-mir-192'	494	0.0017308	0.00173107	'Day1'	'mmu-mir-192'	236	0.000920115	0.00092026	0.531612	'Day3'	'mmu-mir-192'	256	0.000990037	0.000990168	0.572011	Day5'	'mmu-mir-192'	596	0.00218875	0.00218914	1.26459
'Day0'	'mmu-mir-3072'	486	0.00170277	0.00170304	'Day1'	'mmu-mir-3072'	499	0.0019455	0.00194581	1.14255	'Day3'	'mmu-mir-3072'	667	0.00257951	0.00257985	1.51489	Day5'	'mmu-mir-3072'	971	0.0035659	0.00356653	2.09418
'Day0'	'mmu-mir-3470a'	464	0.00162569	0.00162595	'Day1'	'mmu-mir-3470a'	352	0.00137237	0.00137259	0.844178	'Day3'	'mmu-mir-3470a'	735	0.00284249	0.00284287	1.74848	Day5'	'mmu-mir-3470a'	1294	0.00475209	0.00475293	2.92312
'Day0'	'mmu-mir-1934'	455	0.00159416	0.00159441	'Day1'	'mmu-mir-1934'	431	0.00168038	0.00168064	1.05408	'Day3'	'mmu-mir-1934'	331	0.00128009	0.00128026	0.802985	Day5'	'mmu-mir-1934'	394	0.00144693	0.00144718	0.907643
'Day0'	'mmu-mir-1306'	445	0.00155912	0.00155937	'Day1'	'mmu-mir-1306'	531	0.00207026	0.00207059	1.32783	'Day3'	'mmu-mir-1306'	342	0.00132263	0.0013228	0.848315	Day5'	'mmu-mir-1306'	543	0.00199412	0.00199447	1.279
'Day0'	'mmu-mir-153'	442	0.00154861	0.00154885	'Day1'	'mmu-mir-153'	319	0.00124371	0.00124391	0.803115	'Day3'	'mmu-mir-153'	207	0.000800538	0.000800644	0.516939	Day5'	'mmu-mir-153'	429	0.00157546	0.00157574	1.01734
'Day0'	'mmu-mir-1928'	442	0.00154861	0.00154885	'Day1'	'mmu-mir-1928'	534	0.00208195	0.00208228	1.3444	'Day3'	'mmu-mir-1928'	288	0.00111379	0.00111394	0.71922	Day5'	'mmu-mir-1928'	369	0.00135512	0.00135535	0.875053
'Day0'	'mmu-mir-497'	440	0.0015416	0.00154185	'Day1'	'mmu-mir-497'	329	0.0012827	0.0012829	0.832056	'Day3'	'mmu-mir-497'	293	0.00113313	0.00113328	0.735031	Day5'	'mmu-mir-497'	316	0.00116048	0.00116068	0.752774
'Day0'	'mmu-mir-199b'	438	0.0015346	0.00153484	'Day1'	'mmu-mir-199b'	75	0.000292409	0.000292456	0.190544	'Day3'	'mmu-mir-199b'	187	0.000723191	0.000723287	0.471258	Day5'	'mmu-mir-199b'	226	0.000829964	0.000830109	0.540835
'Day0'	'mmu-mir-340'	436	0.00152759	0.00152783	'Day1'	'mmu-mir-340'	395	0.00154002	0.00154027	1.00814	'Day3'	'mmu-mir-340'	410	0.00158561	0.00158582	1.03798	Day5'	'mmu-mir-340'	742	0.00272493	0.0027254	1.78381
'Day0'	'mmu-mir-500'	425	0.00148905	0.00148928	'Day1'	'mmu-mir-500'	667	0.00260049	0.00260091	1.74641	'Day3'	'mmu-mir-500'	552	0.00213477	0.00213505	1.43364	Day5'	'mmu-mir-500'	1462	0.00536906	0.00537	3.60569
'Day0'	'mmu-mir-32'	420	0.00147153	0.00147176	'Day1'	'mmu-mir-32'	151	0.000588717	0.000588811	0.400071	'Day3'	'mmu-mir-32'	194	0.000750262	0.000750362	0.509851	Day5'	'mmu-mir-32'	634	0.00232831	0.00232871	1.58223
'Day0'	'mmu-mir-1195'	410	0.0014365	0.00143672	'Day1'	'mmu-mir-1195'	357	0.00139187	0.00139209	0.968933	'Day3'	'mmu-mir-1195'	243	0.000939762	0.000939886	0.654205	Day5'	'mmu-mir-1195'	256	0.000940136	0.000940301	0.654465
'Day0'	'mmu-mir-194-1'	400	0.00140146	0.00140168	'Day1'	'mmu-mir-194-1'	114	0.000444462	0.000444533	0.317142	'Day3'	'mmu-mir-194-1'	272	0.00105191	0.00105205	0.750585	Day5'	'mmu-mir-194-1'	230	0.000844653	0.000844802	0.602695
'Day0'	'mmu-mir-194-2'	399	0.00139795	0.00139817	'Day1'	'mmu-mir-194-2'	113	0.000440563	0.000440633	0.315148	'Day3'	'mmu-mir-194-2'	273	0.00105578	0.00105592	0.755233	Day5'	'mmu-mir-194-2'	239	0.000877705	0.000877859	0.627849
'Day0'	'mmu-mir-877'	395	0.00138394	0.00138416	'Day1'	'mmu-mir-877'	432	0.00168428	0.00168454	1.21702	'Day3'	'mmu-mir-877'	380	0.00146959	0.00146978	1.06188	Day5'	'mmu-mir-877'	487	0.00178846	0.00178878	1.2923
'Day0'	'mmu-mir-1839'	392	0.00137343	0.00137364	'Day1'	'mmu-mir-1839'	451	0.00175836	0.00175863	1.28027	'Day3'	'mmu-mir-1839'	348	0.00134583	0.00134601	0.979906	Day5'	'mmu-mir-1839'	1017	0.00373484	0.00373549	2.71935
'Day0'	'mmu-mir-487b'	381	0.00133489	0.0013351	'Day1'	'mmu-mir-487b'	257	0.00100199	0.00100215	0.750615	'Day3'	'mmu-mir-487b'	349	0.0013497	0.00134988	1.01109	Day5'	'mmu-mir-487b'	256	0.000940136	0.000940301	0.70428
'Day0'	'mmu-mir-345'	380	0.00133139	0.00133159	'Day1'	'mmu-mir-345'	327	0.00127491	0.00127511	0.957577	'Day3'	'mmu-mir-345'	275	0.00106352	0.00106366	0.798804	Day5'	'mmu-mir-345'	624	0.00229158	0.00229198	1.7212
'Day0'	'mmu-mir-1187'	369	0.00129285	0.00129305	'Day1'	'mmu-mir-1187'	398	0.00155172	0.00155196	1.20023	'Day3'	'mmu-mir-1187'	361	0.00139611	0.00139629	1.07987	Day5'	'mmu-mir-1187'	346	0.00127065	0.00127088	0.982833
'Day0'	'mmu-mir-301b'	369	0.00129285	0.00129305	'Day1'	'mmu-mir-301b'	303	0.00118133	0.00118152	0.913747	'Day3'	'mmu-mir-301b'	222	0.000858548	0.000858662	0.664076	Day5'	'mmu-mir-301b'	525	0.00192801	0.00192835	1.49129
'Day0'	'mmu-mir-667'	355	0.0012438	0.00124399	'Day1'	'mmu-mir-667'	262	0.00102148	0.00102165	0.821263	'Day3'	'mmu-mir-667'	209	0.000808272	0.00080838	0.649843	Day5'	'mmu-mir-667'	141	0.000517809	0.0005179	0.416314
'Day0'	'mmu-mir-493'	353	0.00123679	0.00123698	'Day1'	'mmu-mir-493'	256	0.000998091	0.000998249	0.807002	'Day3'	'mmu-mir-493'	206	0.00079667	0.000796776	0.644144	Day5'	'mmu-mir-493'	242	0.000888722	0.000888878	0.718573
'Day0'	'mmu-mir-100'	346	0.00121226	0.00121245	'Day1'	'mmu-mir-100'	151	0.000588717	0.000588811	0.485635	'Day3'	'mmu-mir-100'	175	0.000676783	0.000676873	0.558281	Day5'	'mmu-mir-100'	195	0.000716119	0.000716245	0.59073
'Day0'	'mmu-mir-33'	340	0.00119124	0.00119143	'Day1'	'mmu-mir-33'	279	0.00108776	0.00108793	0.913135	'Day3'	'mmu-mir-33'	238	0.000920425	0.000920547	0.772661	Day5'	'mmu-mir-33'	510	0.00187293	0.00187326	1.57225
'Day0'	'mmu-mir-1946b'	335	0.00117372	0.00117391	'Day1'	'mmu-mir-1946b'	180	0.000701782	0.000701893	0.597912	'Day3'	'mmu-mir-1946b'	74	0.000286183	0.000286221	0.243825	Day5'	'mmu-mir-1946b'	218	0.000800584	0.000800725	0.68209
'Day0'	'mmu-mir-2132'	314	0.00110015	0.00110032	'Day1'	'mmu-mir-2132'	1177	0.00458888	0.0045896	4.17116	'Day3'	'mmu-mir-2132'	1702	0.0065822	0.00658307	5.98303	Day5'	'mmu-mir-2132'	1501	0.00551228	0.00551325	5.0105
'Day0'	'mmu-mir-214'	304	0.00106511	0.00106528	'Day1'	'mmu-mir-214'	100	0.000389879	0.000389941	0.366046	'Day3'	'mmu-mir-214'	117	0.000452478	0.000452538	0.424818	Day5'	'mmu-mir-214'	75	0.00027543	0.000275479	0.258593
'Day0'	'mmu-mir-152'	301	0.0010546	0.00105476	'Day1'	'mmu-mir-152'	244	0.000951305	0.000951456	0.902055	'Day3'	'mmu-mir-152'	251	0.0009707	0.000970829	0.920446	Day5'	'mmu-mir-152'	1143	0.00419756	0.0041983	3.98025
'Day0'	'mmu-mir-712'	299	0.00104759	0.00104776	'Day1'	'mmu-mir-712'	364	0.00141916	0.00141939	1.35469	'Day3'	'mmu-mir-712'	349	0.0013497	0.00134988	1.28838	Day5'	'mmu-mir-712'	128	0.000470068	0.00047015	0.448713
'Day0'	'mmu-mir-2145-2'	294	0.00103007	0.00103023	'Day1'	'mmu-mir-2145-2'	506	0.00197279	0.0019731	1.91519	'Day3'	'mmu-mir-2145-2'	375	0.00145025	0.00145044	1.40791	Day5'	'mmu-mir-2145-2'	601	0.00220711	0.0022075	2.14268
'Day0'	'mmu-mir-592'	291	0.00101956	0.00101972	'Day1'	'mmu-mir-592'	243	0.000947406	0.000947556	0.929229	'Day3'	'mmu-mir-592'	227	0.000877884	0.000878001	0.861041	Day5'	'mmu-mir-592'	359	0.00131839	0.00131862	1.2931
'Day0'	'mmu-mir-880'	283	0.000991532	0.000991687	'Day1'	'mmu-mir-880'	442	0.00172327	0.00172354	1.73798	'Day3'	'mmu-mir-880'	194	0.000750262	0.000750362	0.756669	Day5'	'mmu-mir-880'	997	0.00366139	0.00366203	3.69266
'Day0'	'mmu-mir-1199'	278	0.000974014	0.000974166	'Day1'	'mmu-mir-1199'	422	0.00164529	0.00164555	1.68919	'Day3'	'mmu-mir-1199'	242	0.000935894	0.000936019	0.960863	Day5'	'mmu-mir-1199'	501	0.00183987	0.0018402	1.88896
'Day0'	'mmu-mir-362'	273	0.000956496	0.000956645	'Day1'	'mmu-mir-362'	448	0.00174666	0.00174694	1.8261	'Day3'	'mmu-mir-362'	583	0.00225465	0.00225495	2.3572	Day5'	'mmu-mir-362'	900	0.00330517	0.00330575	3.45549
'Day0'	'mmu-mir-689-2'	269	0.000942481	0.000942629	'Day1'	'mmu-mir-689-2'	837	0.00326329	0.0032638	3.46244	'Day3'	'mmu-mir-689-2'	519	0.00200715	0.00200741	2.12964	Day5'	'mmu-mir-689-2'	1222	0.00448768	0.00448847	4.76156
'Day0'	'mmu-mir-98'	268	0.000938978	0.000939124	'Day1'	'mmu-mir-98'	263	0.00102538	0.00102554	1.09202	'Day3'	'mmu-mir-98'	153	0.000591702	0.00059178	0.630155	Day5'	'mmu-mir-98'	147	0.000539844	0.000539938	0.574927
'Day0'	'mmu-mir-190b'	266	0.00093197	0.000932116	'Day1'	'mmu-mir-190b'	231	0.000900621	0.000900763	0.966363	'Day3'	'mmu-mir-190b'	153	0.000591702	0.00059178	0.634894	Day5'	'mmu-mir-190b'	473	0.00173705	0.00173735	1.86385
'Day0'	'mmu-mir-330'	264	0.000924963	0.000925108	'Day1'	'mmu-mir-330'	147	0.000573122	0.000573213	0.619616	'Day3'	'mmu-mir-330'	271	0.00104805	0.00104819	1.13307	Day5'	'mmu-mir-330'	330	0.00121189	0.00121211	1.31021
'Day0'	'mmu-mir-505'	264	0.000924963	0.000925108	'Day1'	'mmu-mir-505'	173	0.000674491	0.000674598	0.729209	'Day3'	'mmu-mir-505'	184	0.000711589	0.000711684	0.769316	Day5'	'mmu-mir-505'	184	0.000675723	0.000675841	0.730541
'Day0'	'mmu-mir-351'	262	0.000917956	0.000918099	'Day1'	'mmu-mir-351'	327	0.00127491	0.00127511	1.38885	'Day3'	'mmu-mir-351'	154	0.000595569	0.000595648	0.648799	Day5'	'mmu-mir-351'	449	0.00164891	0.0016492	1.79628
'Day0'	'mmu-mir-1188'	250	0.000875912	0.000876049	'Day1'	'mmu-mir-1188'	270	0.00105267	0.00105284	1.2018	'Day3'	'mmu-mir-1188'	140	0.000541426	0.000541498	0.618128	Day5'	'mmu-mir-1188'	154	0.00056555	0.00056565	0.64567
'Day0'	'mmu-mir-190'	238	0.000833868	0.000833999	'Day1'	'mmu-mir-190'	259	0.00100979	0.00100995	1.21097	'Day3'	'mmu-mir-190'	99	0.000382866	0.000382917	0.459145	Day5'	'mmu-mir-190'	262	0.00096217	0.000962339	1.15386
'Day0'	'mmu-mir-101a'	237	0.000830364	0.000830494	'Day1'	'mmu-mir-101a'	300	0.00116964	0.00116982	1.40858	'Day3'	'mmu-mir-101a'	283	0.00109446	0.0010946	1.31804	Day5'	'mmu-mir-101a'	589	0.00216305	0.00216343	2.60494
'Day0'	'mmu-mir-139'	225	0.000788321	0.000788444	'Day1'	'mmu-mir-139'	238	0.000927912	0.000928059	1.17707	'Day3'	'mmu-mir-139'	266	0.00102871	0.00102885	1.30494	Day5'	'mmu-mir-139'	256	0.000940136	0.000940301	1.19258
'Day0'	'mmu-mir-679'	220	0.000770802	0.000770923	'Day1'	'mmu-mir-679'	116	0.00045226	0.000452331	0.58674	'Day3'	'mmu-mir-679'	118	0.000456345	0.000456406	0.592039	Day5'	'mmu-mir-679'	55	0.000201982	0.000202018	0.262041
'Day0'	'mmu-mir-483'	218	0.000763795	0.000763915	'Day1'	'mmu-mir-483'	143	0.000557527	0.000557615	0.729943	'Day3'	'mmu-mir-483'	539	0.00208449	0.00208477	2.72912	Day5'	'mmu-mir-483'	1203	0.0044179	0.00441868	5.78415
'Day0'	'mmu-mir-496'	209	0.000732262	0.000732377	'Day1'	'mmu-mir-496'	75	0.000292409	0.000292456	0.399323	'Day3'	'mmu-mir-496'	216	0.000835344	0.000835455	1.14077	Day5'	'mmu-mir-496'	226	0.000829964	0.000830109	1.13342
'Day0'	'mmu-let-7d'	197	0.000690219	0.000690327	'Day1'	'mmu-let-7d'	290	0.00113065	0.00113083	1.6381	'Day3'	'mmu-let-7d'	157	0.000607171	0.000607252	0.879679	Day5'	'mmu-let-7d'	206	0.000756515	0.000756648	1.09605
'Day0'	'mmu-mir-542'	196	0.000686715	0.000686822	'Day1'	'mmu-mir-542'	292	0.00113845	0.00113863	1.65782	'Day3'	'mmu-mir-542'	195	0.00075413	0.00075423	1.09817	Day5'	'mmu-mir-542'	304	0.00111641	0.00111661	1.62573
'Day0'	'mmu-mir-677'	188	0.000658686	0.000658789	'Day1'	'mmu-mir-677'	313	0.00122032	0.00122051	1.85266	'Day3'	'mmu-mir-677'	130	0.000502753	0.00050282	0.763267	Day5'	'mmu-mir-677'	215	0.000789567	0.000789706	1.1987
'Day0'	'mmu-mir-142'	187	0.000655182	0.000655285	'Day1'	'mmu-mir-142'	56	0.000218332	0.000218367	0.333239	'Day3'	'mmu-mir-142'	102	0.000394468	0.00039452	0.602074	Day5'	'mmu-mir-142'	207	0.000760188	0.000760321	1.16027
'Day0'	'mmu-mir-329'	178	0.000623649	0.000623747	'Day1'	'mmu-mir-329'	120	0.000467855	0.000467929	0.75019	'Day3'	'mmu-mir-329'	266	0.00102871	0.00102885	1.6495	Day5'	'mmu-mir-329'	298	0.00109438	0.00109457	1.7548
'Day0'	'mmu-mir-689-1'	178	0.000623649	0.000623747	'Day1'	'mmu-mir-689-1'	401	0.00156342	0.00156366	2.50688	'Day3'	'mmu-mir-689-1'	312	0.00120661	0.00120677	1.93475	Day5'	'mmu-mir-689-1'	685	0.0025156	0.00251604	4.03367
'Day0'	'mmu-mir-450a-1'	172	0.000602627	0.000602722	'Day1'	'mmu-mir-450a-1'	293	0.00114235	0.00114253	1.89561	'Day3'	'mmu-mir-450a-1'	220	0.000850813	0.000850926	1.41184	Day5'	'mmu-mir-450a-1'	279	0.0010246	0.00102478	1.70022
'Day0'	'mmu-mir-503'	171	0.000599124	0.000599217	'Day1'	'mmu-mir-503'	152	0.000592616	0.00059271	0.989137	'Day3'	'mmu-mir-503'	118	0.000456345	0.000456406	0.761687	Day5'	'mmu-mir-503'	343	0.00125964	0.00125986	2.10246
'Day0'	'mmu-mir-715'	166	0.000581605	0.000581696	'Day1'	'mmu-mir-715'	63	0.000245624	0.000245663	0.422321	'Day3'	'mmu-mir-715'	4945	0.019124	0.0191265	32.8813	Day5'	'mmu-mir-715'	492	0.00180682	0.00180714	3.10662
'Day0'	'mmu-mir-224'	163	0.000571095	0.000571184	'Day1'	'mmu-mir-224'	199	0.000775859	0.000775982	1.35855	'Day3'	'mmu-mir-224'	333	0.00128782	0.00128799	2.255	Day5'	'mmu-mir-224'	762	0.00279837	0.00279886	4.90001
'Day0'	'mmu-mir-700'	159	0.00055708	0.000557167	'Day1'	'mmu-mir-700'	159	0.000619908	0.000620006	1.11278	'Day3'	'mmu-mir-700'	154	0.000595569	0.000595648	1.06909	Day5'	'mmu-mir-700'	388	0.00142489	0.00142514	2.55779
'Day0'	'mmu-mir-350'	145	0.000508029	0.000508108	'Day1'	'mmu-mir-350'	79	0.000308004	0.000308053	0.606272	'Day3'	'mmu-mir-350'	107	0.000413805	0.000413859	0.81453	Day5'	'mmu-mir-350'	140	0.000514137	0.000514227	1.01202
'Day0'	'mmu-mir-148a'	144	0.000504525	0.000504604	'Day1'	'mmu-mir-148a'	135	0.000526337	0.00052642	1.04323	'Day3'	'mmu-mir-148a'	117	0.000452478	0.000452538	0.89684	Day5'	'mmu-mir-148a'	310	0.00113845	0.00113865	2.25647
'Day0'	'mmu-mir-668'	142	0.000497518	0.000497596	'Day1'	'mmu-mir-668'	87	0.000339195	0.000339249	0.681774	'Day3'	'mmu-mir-668'	111	0.000429274	0.000429331	0.862831	Day5'	'mmu-mir-668'	113	0.000414982	0.000415055	0.834104
'Day0'	'mmu-mir-203'	137	0.00048	0.000480075	'Day1'	'mmu-mir-203'	122	0.000475653	0.000475728	0.990944	'Day3'	'mmu-mir-203'	167	0.000645844	0.00064593	1.34551	Day5'	'mmu-mir-203'	386	0.00141755	0.0014178	2.95323
'Day0'	'mmu-mir-696'	135	0.000472992	0.000473066	'Day1'	'mmu-mir-696'	70	0.000272915	0.000272959	0.576997	'Day3'	'mmu-mir-696'	140	0.000541426	0.000541498	1.14468	Day5'	'mmu-mir-696'	39	0.000143224	0.000143249	0.302804
'Day0'	'mmu-mir-582'	134	0.000469489	0.000469562	'Day1'	'mmu-mir-582'	16	6.23807e-05	6.23905e-05	0.132869	'Day3'	'mmu-mir-582'	59	0.000228173	0.000228203	0.486003	Day5'	'mmu-mir-582'	72	0.000264413	0.00026446	0.563193
'Day0'	'mmu-mir-450a-2'	127	0.000444963	0.000445033	'Day1'	'mmu-mir-450a-2'	220	0.000857734	0.00085787	1.92765	'Day3'	'mmu-mir-450a-2'	160	0.000618773	0.000618855	1.39062	Day5'	'mmu-mir-450a-2'	185	0.000679395	0.000679514	1.52686
'Day0'	'mmu-mir-465c-1'	124	0.000434452	0.00043452	'Day1'	'mmu-mir-465c-1'	247	0.000963001	0.000963154	2.21659	'Day3'	'mmu-mir-465c-1'	175	0.000676783	0.000676873	1.55779	Day5'	'mmu-mir-465c-1'	441	0.00161953	0.00161981	3.72776
'Day0'	'mmu-mir-465c-2'	124	0.000434452	0.00043452	'Day1'	'mmu-mir-465c-2'	247	0.000963001	0.000963154	2.21659	'Day3'	'mmu-mir-465c-2'	175	0.000676783	0.000676873	1.55779	Day5'	'mmu-mir-465c-2'	441	0.00161953	0.00161981	3.72776
'Day0'	'mmu-mir-1946a'	118	0.00041343	0.000413495	'Day1'	'mmu-mir-1946a'	64	0.000249523	0.000249562	0.603544	'Day3'	'mmu-mir-1946a'	29	0.000112153	0.000112168	0.271274	Day5'	'mmu-mir-1946a'	33	0.000121189	0.000121211	0.293131
'Day0'	'mmu-mir-1955'	111	0.000388905	0.000388966	'Day1'	'mmu-mir-1955'	75	0.000292409	0.000292456	0.751878	'Day3'	'mmu-mir-1955'	53	0.000204969	0.000204996	0.527041	Day5'	'mmu-mir-1955'	43	0.000157913	0.000157941	0.406045
'Day0'	'mmu-mir-99a'	111	0.000388905	0.000388966	'Day1'	'mmu-mir-99a'	86	0.000335296	0.000335349	0.862154	'Day3'	'mmu-mir-99a'	26	0.000100551	0.000100564	0.258549	Day5'	'mmu-mir-99a'	46	0.000168931	0.00016896	0.434376
'Day0'	'mmu-mir-215'	110	0.000385401	0.000385462	'Day1'	'mmu-mir-215'	314	0.00122422	0.00122441	3.17648	'Day3'	'mmu-mir-215'	109	0.000421539	0.000421595	1.09377	Day5'	'mmu-mir-215'	949	0.00348511	0.00348572	9.04282
'Day0'	'mmu-mir-1196'	108	0.000378394	0.000378453	'Day1'	'mmu-mir-1196'	78	0.000304106	0.000304154	0.803676	'Day3'	'mmu-mir-1196'	202	0.000781201	0.000781305	2.06452	Day5'	'mmu-mir-1196'	117	0.000429671	0.000429747	1.13551
'Day0'	'mmu-mir-2146'	108	0.000378394	0.000378453	'Day1'	'mmu-mir-2146'	366	0.00142696	0.00142718	3.77109	'Day3'	'mmu-mir-2146'	681	0.00263365	0.002634	6.96008	Day5'	'mmu-mir-2146'	1458	0.00535437	0.00535531	14.1502
'Day0'	'mmu-mir-709'	108	0.000378394	0.000378453	'Day1'	'mmu-mir-709'	99	0.00038598	0.000386041	1.02005	'Day3'	'mmu-mir-709'	40	0.000154693	0.000154714	0.408815	Day5'	'mmu-mir-709'	87	0.000319499	0.000319555	0.844355
'Day0'	'mmu-mir-653'	107	0.00037489	0.000374949	'Day1'	'mmu-mir-653'	48	0.000187142	0.000187172	0.499192	'Day3'	'mmu-mir-653'	40	0.000154693	0.000154714	0.412636	Day5'	'mmu-mir-653'	33	0.000121189	0.000121211	0.323265
'Day0'	'mmu-mir-702'	107	0.00037489	0.000374949	'Day1'	'mmu-mir-702'	68	0.000265118	0.00026516	0.707189	'Day3'	'mmu-mir-702'	74	0.000286183	0.000286221	0.763379	Day5'	'mmu-mir-702'	73	0.000268086	0.000268133	0.715106
'Day0'	'mmu-mir-375'	103	0.000360876	0.000360932	'Day1'	'mmu-mir-375'	439	0.00171157	0.00171184	4.74282	'Day3'	'mmu-mir-375'	135	0.00052209	0.000522159	1.44673	Day5'	'mmu-mir-375'	557	0.00204553	0.00204589	5.66824
'Day0'	'mmu-mir-184'	101	0.000353868	0.000353924	'Day1'	'mmu-mir-184'	58	0.00022613	0.000226166	0.639024	'Day3'	'mmu-mir-184'	56	0.000216571	0.000216599	0.612011	Day5'	'mmu-mir-184'	60	0.000220344	0.000220383	0.622673
'Day0'	'mmu-mir-714'	99	0.000346861	0.000346915	'Day1'	'mmu-mir-714'	270	0.00105267	0.00105284	3.03486	'Day3'	'mmu-mir-714'	499	0.0019298	0.00193005	5.56361	Day5'	'mmu-mir-714'	174	0.000638998	0.000639111	1.84223
'Day0'	'mmu-mir-1-2'	98	0.000343357	0.000343411	'Day1'	'mmu-mir-1-2'	94	0.000366486	0.000366544	1.06736	'Day3'	'mmu-mir-1-2'	118	0.000456345	0.000456406	1.32907	Day5'	'mmu-mir-1-2'	151	0.000554533	0.000554631	1.61503
'Day0'	'mmu-mir-1-2-as'	98	0.000343357	0.000343411	'Day1'	'mmu-mir-1-2-as'	94	0.000366486	0.000366544	1.06736	'Day3'	'mmu-mir-1-2-as'	118	0.000456345	0.000456406	1.32907	Day5'	'mmu-mir-1-2-as'	151	0.000554533	0.000554631	1.61503
'Day0'	'mmu-mir-544'	94	0.000329343	0.000329394	'Day1'	'mmu-mir-544'	110	0.000428867	0.000428935	1.30219	'Day3'	'mmu-mir-544'	13	5.02753e-05	5.0282e-05	0.152653	Day5'	'mmu-mir-544'	98	0.000359896	0.000359959	1.09277
'Day0'	'mmu-mir-467g'	93	0.000325839	0.00032589	'Day1'	'mmu-mir-467g'	54	0.000210535	0.000210568	0.646132	'Day3'	'mmu-mir-467g'	106	0.000409937	0.000409992	1.2581	Day5'	'mmu-mir-467g'	318	0.00116782	0.00116803	3.58406
'Day0'	'mmu-mir-137'	89	0.000311825	0.000311873	'Day1'	'mmu-mir-137'	93	0.000362588	0.000362645	1.16279	'Day3'	'mmu-mir-137'	36	0.000139224	0.000139242	0.446481	Day5'	'mmu-mir-137'	68	0.000249724	0.000249767	0.800847
'Day0'	'mmu-mir-1949'	87	0.000304817	0.000304865	'Day1'	'mmu-mir-1949'	118	0.000460057	0.00046013	1.50929	'Day3'	'mmu-mir-1949'	121	0.000467947	0.000468009	1.53517	Day5'	'mmu-mir-1949'	53	0.000194637	0.000194672	0.638537
'Day0'	'mmu-mir-326'	86	0.000301314	0.000301361	'Day1'	'mmu-mir-326'	113	0.000440563	0.000440633	1.46214	'Day3'	'mmu-mir-326'	34	0.000131489	0.000131507	0.436385	Day5'	'mmu-mir-326'	139	0.000510464	0.000510554	1.69413
'Day0'	'mmu-mir-706'	84	0.000294306	0.000294352	'Day1'	'mmu-mir-706'	63	0.000245624	0.000245663	0.834587	'Day3'	'mmu-mir-706'	92	0.000355795	0.000355842	1.20893	Day5'	'mmu-mir-706'	114	0.000418654	0.000418728	1.42251
'Day0'	'mmu-mir-1197'	80	0.000280292	0.000280336	'Day1'	'mmu-mir-1197'	31	0.000120863	0.000120882	0.431204	'Day3'	'mmu-mir-1197'	24	9.2816e-05	9.28283e-05	0.33114	Day5'	'mmu-mir-1197'	8	2.93792e-05	2.93844e-05	0.104816
'Day0'	'mmu-mir-1930'	80	0.000280292	0.000280336	'Day1'	'mmu-mir-1930'	51	0.000198838	0.00019887	0.709396	'Day3'	'mmu-mir-1930'	84	0.000324856	0.000324899	1.15899	Day5'	'mmu-mir-1930'	141	0.000517809	0.0005179	1.84739
'Day0'	'mmu-mir-760'	80	0.000280292	0.000280336	'Day1'	'mmu-mir-760'	91	0.00035479	0.000354846	1.26579	'Day3'	'mmu-mir-760'	23	8.89486e-05	8.89604e-05	0.317343	Day5'	'mmu-mir-760'	8	2.93792e-05	2.93844e-05	0.104816
'Day0'	'mmu-mir-465b-1'	78	0.000273285	0.000273327	'Day1'	'mmu-mir-465b-1'	58	0.00022613	0.000226166	0.827451	'Day3'	'mmu-mir-465b-1'	97	0.000375131	0.000375181	1.37267	Day5'	'mmu-mir-465b-1'	219	0.000804257	0.000804398	2.94292
'Day0'	'mmu-mir-465b-2'	78	0.000273285	0.000273327	'Day1'	'mmu-mir-465b-2'	58	0.00022613	0.000226166	0.827451	'Day3'	'mmu-mir-465b-2'	97	0.000375131	0.000375181	1.37267	Day5'	'mmu-mir-465b-2'	219	0.000804257	0.000804398	2.94292
'Day0'	'mmu-mir-470'	74	0.00025927	0.00025931	'Day1'	'mmu-mir-470'	154	0.000600414	0.000600509	2.31579	'Day3'	'mmu-mir-470'	80	0.000309387	0.000309428	1.1933	Day5'	'mmu-mir-470'	150	0.000550861	0.000550958	2.12466
'Day0'	'mmu-mir-331'	70	0.000245255	0.000245294	'Day1'	'mmu-mir-331'	132	0.00051464	0.000514722	2.09839	'Day3'	'mmu-mir-331'	100	0.000386733	0.000386785	1.57686	Day5'	'mmu-mir-331'	87	0.000319499	0.000319555	1.30272
'Day0'	'mmu-mir-133a-1'	68	0.000238248	0.000238285	'Day1'	'mmu-mir-133a-1'	128	0.000499045	0.000499124	2.09465	'Day3'	'mmu-mir-133a-1'	80	0.000309387	0.000309428	1.29859	Day5'	'mmu-mir-133a-1'	91	0.000334189	0.000334248	1.40269
'Day0'	'mmu-mir-133a-2'	68	0.000238248	0.000238285	'Day1'	'mmu-mir-133a-2'	129	0.000502944	0.000503024	2.11101	'Day3'	'mmu-mir-133a-2'	80	0.000309387	0.000309428	1.29859	Day5'	'mmu-mir-133a-2'	91	0.000334189	0.000334248	1.40269
'Day0'	'mmu-mir-133b'	68	0.000238248	0.000238285	'Day1'	'mmu-mir-133b'	125	0.000487349	0.000487426	2.04555	'Day3'	'mmu-mir-133b'	80	0.000309387	0.000309428	1.29859	Day5'	'mmu-mir-133b'	90	0.000330516	0.000330575	1.38728
'Day0'	'mmu-mir-219-1'	65	0.000227737	0.000227773	'Day1'	'mmu-mir-219-1'	106	0.000413272	0.000413337	1.81469	'Day3'	'mmu-mir-219-1'	18	6.9612e-05	6.96212e-05	0.305668	Day5'	'mmu-mir-219-1'	43	0.000157913	0.000157941	0.693401
'Day0'	'mmu-mir-34b'	65	0.000227737	0.000227773	'Day1'	'mmu-mir-34b'	24	9.3571e-05	9.35858e-05	0.410873	'Day3'	'mmu-mir-34b'	62	0.000239775	0.000239806	1.05286	Day5'	'mmu-mir-34b'	54	0.00019831	0.000198345	0.870785
'Day0'	'mmu-mir-465a'	64	0.000224233	0.000224269	'Day1'	'mmu-mir-465a'	82	0.000319701	0.000319751	1.42575	'Day3'	'mmu-mir-465a'	109	0.000421539	0.000421595	1.87992	Day5'	'mmu-mir-465a'	199	0.000730809	0.000730937	3.25915
'Day0'	'mmu-mir-211'	62	0.000217226	0.00021726	'Day1'	'mmu-mir-211'	119	0.000463956	0.00046403	2.13582	'Day3'	'mmu-mir-211'	149	0.000576232	0.000576309	2.65268	Day5'	'mmu-mir-211'	280	0.00102827	0.00102845	4.73366
'Day0'	'mmu-mir-344-1'	62	0.000217226	0.00021726	'Day1'	'mmu-mir-344-1'	91	0.00035479	0.000354846	1.63328	'Day3'	'mmu-mir-344-1'	70	0.000270713	0.000270749	1.24623	Day5'	'mmu-mir-344-1'	37	0.000135879	0.000135903	0.625519
'Day0'	'mmu-mir-344-2'	62	0.000217226	0.00021726	'Day1'	'mmu-mir-344-2'	91	0.00035479	0.000354846	1.63328	'Day3'	'mmu-mir-344-2'	70	0.000270713	0.000270749	1.24623	Day5'	'mmu-mir-344-2'	37	0.000135879	0.000135903	0.625519
'Day0'	'mmu-mir-486'	62	0.000217226	0.00021726	'Day1'	'mmu-mir-486'	24	9.3571e-05	9.35858e-05	0.430754	'Day3'	'mmu-mir-486'	44	0.000170163	0.000170185	0.783345	Day5'	'mmu-mir-486'	94	0.000345206	0.000345267	1.58916
'Day0'	'mmu-mir-741'	62	0.000217226	0.00021726	'Day1'	'mmu-mir-741'	93	0.000362588	0.000362645	1.66917	'Day3'	'mmu-mir-741'	92	0.000355795	0.000355842	1.6379	Day5'	'mmu-mir-741'	293	0.00107602	0.0010762	4.95344
'Day0'	'mmu-mir-449a'	60	0.000210219	0.000210252	'Day1'	'mmu-mir-449a'	210	0.000818746	0.000818876	3.89473	'Day3'	'mmu-mir-449a'	126	0.000487284	0.000487349	2.31798	Day5'	'mmu-mir-449a'	45	0.000165258	0.000165287	0.786123
'Day0'	'mmu-mir-743a'	60	0.000210219	0.000210252	'Day1'	'mmu-mir-743a'	84	0.000327498	0.00032755	1.55789	'Day3'	'mmu-mir-743a'	34	0.000131489	0.000131507	0.625486	Day5'	'mmu-mir-743a'	273	0.00100257	0.00100274	4.76916
'Day0'	'mmu-mir-450b'	59	0.000206715	0.000206748	'Day1'	'mmu-mir-450b'	42	0.000163749	0.000163775	0.792149	'Day3'	'mmu-mir-450b'	66	0.000255244	0.000255278	1.23476	Day5'	'mmu-mir-450b'	88	0.000323172	0.000323228	1.56337
'Day0'	'mmu-mir-1-1'	58	0.000203212	0.000203243	'Day1'	'mmu-mir-1-1'	79	0.000308004	0.000308053	1.51568	'Day3'	'mmu-mir-1-1'	65	0.000251377	0.00025141	1.23702	Day5'	'mmu-mir-1-1'	78	0.000286448	0.000286498	1.4096
'Day0'	'mmu-mir-670'	57	0.000199708	0.000199739	'Day1'	'mmu-mir-670'	364	0.00141916	0.00141939	7.10618	'Day3'	'mmu-mir-670'	278	0.00107512	0.00107526	5.38345	Day5'	'mmu-mir-670'	207	0.000760188	0.000760321	3.8065
'Day0'	'mmu-mir-2141'	56	0.000196204	0.000196235	'Day1'	'mmu-mir-2141'	425	0.00165699	0.00165725	8.44522	'Day3'	'mmu-mir-2141'	112	0.000433141	0.000433199	2.20761	Day5'	'mmu-mir-2141'	317	0.00116415	0.00116436	5.93338
'Day0'	'mmu-mir-338'	51	0.000178686	0.000178714	'Day1'	'mmu-mir-338'	72	0.000280713	0.000280757	1.57098	'Day3'	'mmu-mir-338'	67	0.000259111	0.000259146	1.45009	Day5'	'mmu-mir-338'	68	0.000249724	0.000249767	1.39756
'Day0'	'mmu-mir-1944'	50	0.000175182	0.00017521	'Day1'	'mmu-mir-1944'	61	0.000237826	0.000237864	1.35759	'Day3'	'mmu-mir-1944'	81	0.000313254	0.000313295	1.78816	Day5'	'mmu-mir-1944'	121	0.000444361	0.000444439	2.53657
'Day0'	'mmu-mir-881'	49	0.000171679	0.000171706	'Day1'	'mmu-mir-881'	83	0.0003236	0.000323651	1.88491	'Day3'	'mmu-mir-881'	37	0.000143091	0.00014311	0.83348	Day5'	'mmu-mir-881'	256	0.000940136	0.000940301	5.47613
'Day0'	'mmu-mir-346'	48	0.000168175	0.000168201	'Day1'	'mmu-mir-346'	11	4.28867e-05	4.28935e-05	0.255012	'Day3'	'mmu-mir-346'	21	8.1214e-05	8.12248e-05	0.482914	Day5'	'mmu-mir-346'	24	8.81377e-05	8.81532e-05	0.524083
'Day0'	'mmu-mir-1194'	47	0.000164671	0.000164697	'Day1'	'mmu-mir-1194'	22	8.57734e-05	8.5787e-05	0.520877	'Day3'	'mmu-mir-1194'	18	6.9612e-05	6.96212e-05	0.422734	Day5'	'mmu-mir-1194'	48	0.000176275	0.000176306	1.07047
'Day0'	'mmu-mir-365-2'	47	0.000164671	0.000164697	'Day1'	'mmu-mir-365-2'	29	0.000113065	0.000113083	0.686611	'Day3'	'mmu-mir-365-2'	33	0.000127622	0.000127639	0.775012	Day5'	'mmu-mir-365-2'	23	8.44653e-05	8.44802e-05	0.512934
'Day0'	'mmu-mir-147'	46	0.000161168	0.000161193	'Day1'	'mmu-mir-147'	69	0.000269017	0.000269059	1.66917	'Day3'	'mmu-mir-147'	28	0.000108285	0.0001083	0.671877	Day5'	'mmu-mir-147'	32	0.000117517	0.000117538	0.729158
'Day0'	'mmu-mir-671'	46	0.000161168	0.000161193	'Day1'	'mmu-mir-671'	89	0.000346992	0.000347047	2.15298	'Day3'	'mmu-mir-671'	41	0.000158561	0.000158582	0.983824	Day5'	'mmu-mir-671'	201	0.000738153	0.000738283	4.58002
'Day0'	'mmu-mir-871'	46	0.000161168	0.000161193	'Day1'	'mmu-mir-871'	60	0.000233927	0.000233964	1.45145	'Day3'	'mmu-mir-871'	50	0.000193367	0.000193392	1.19979	Day5'	'mmu-mir-871'	66	0.000242379	0.000242421	1.50389
'Day0'	'mmu-mir-132'	43	0.000150657	0.00015068	'Day1'	'mmu-mir-132'	31	0.000120863	0.000120882	0.80224	'Day3'	'mmu-mir-132'	70	0.000270713	0.000270749	1.79688	Day5'	'mmu-mir-132'	81	0.000297465	0.000297517	1.97445
'Day0'	'mmu-mir-1954'	41	0.00014365	0.000143672	'Day1'	'mmu-mir-1954'	25	9.74698e-05	9.74852e-05	0.678523	'Day3'	'mmu-mir-1954'	45	0.00017403	0.000174053	1.21149	Day5'	'mmu-mir-1954'	32	0.000117517	0.000117538	0.818079
'Day0'	'mmu-mir-598'	40	0.000140146	0.000140168	'Day1'	'mmu-mir-598'	4	1.55952e-05	1.55976e-05	0.111278	'Day3'	'mmu-mir-598'	9	3.4806e-05	3.48106e-05	0.248355	Day5'	'mmu-mir-598'	38	0.000139551	0.000139576	0.995754
'Day0'	'mmu-mir-193b'	39	0.000136642	0.000136664	'Day1'	'mmu-mir-193b'	31	0.000120863	0.000120882	0.884523	'Day3'	'mmu-mir-193b'	34	0.000131489	0.000131507	0.962288	Day5'	'mmu-mir-193b'	42	0.000154241	0.000154268	1.1288
'Day0'	'mmu-mir-3099'	33	0.00011562	0.000115638	'Day1'	'mmu-mir-3099'	68	0.000265118	0.00026516	2.29301	'Day3'	'mmu-mir-3099'	87	0.000336458	0.000336503	2.91003	Day5'	'mmu-mir-3099'	176	0.000646343	0.000646457	5.59024
'Day0'	'mmu-mir-1950'	32	0.000112117	0.000112134	'Day1'	'mmu-mir-1950'	25	9.74698e-05	9.74852e-05	0.869358	'Day3'	'mmu-mir-1950'	33	0.000127622	0.000127639	1.13829	Day5'	'mmu-mir-1950'	26	9.54825e-05	9.54993e-05	0.851633
'Day0'	'mmu-mir-122'	30	0.000105109	0.000105126	'Day1'	'mmu-mir-122'	29	0.000113065	0.000113083	1.07569	'Day3'	'mmu-mir-122'	10	3.86733e-05	3.86785e-05	0.367935	Day5'	'mmu-mir-122'	52	0.000190965	0.000190999	1.81683
'Day0'	'mmu-mir-193'	30	0.000105109	0.000105126	'Day1'	'mmu-mir-193'	16	6.23807e-05	6.23905e-05	0.593486	'Day3'	'mmu-mir-193'	50	0.000193367	0.000193392	1.83968	Day5'	'mmu-mir-193'	66	0.000242379	0.000242421	2.30598
'Day0'	'mmu-mir-384'	29	0.000101606	0.000101622	'Day1'	'mmu-mir-384'	11	4.28867e-05	4.28935e-05	0.422088	'Day3'	'mmu-mir-384'	14	5.41426e-05	5.41498e-05	0.532868	Day5'	'mmu-mir-384'	35	0.000128534	0.000128557	1.26502
'Day0'	'mmu-mir-615'	29	0.000101606	0.000101622	'Day1'	'mmu-mir-615'	46	0.000179344	0.000179373	1.76509	'Day3'	'mmu-mir-615'	7	2.70713e-05	2.70749e-05	0.266434	Day5'	'mmu-mir-615'	10	3.67241e-05	3.67305e-05	0.361436
'Day0'	'mmu-mir-669g'	29	0.000101606	0.000101622	'Day1'	'mmu-mir-669g'	21	8.18746e-05	8.18876e-05	0.805805	'Day3'	'mmu-mir-669g'	721	0.00278835	0.00278872	27.4427	Day5'	'mmu-mir-669g'	35	0.000128534	0.000128557	1.26502
'Day0'	'mmu-mir-664'	28	9.81021e-05	9.81175e-05	'Day1'	'mmu-mir-664'	7	2.72915e-05	2.72959e-05	0.278195	'Day3'	'mmu-mir-664'	3	1.1602e-05	1.16035e-05	0.118265	Day5'	'mmu-mir-664'	25	9.18101e-05	9.18263e-05	0.935863
'Day0'	'mmu-mir-693'	26	9.10948e-05	9.11091e-05	'Day1'	'mmu-mir-693'	14	5.45831e-05	5.45917e-05	0.59919	'Day3'	'mmu-mir-693'	14	5.41426e-05	5.41498e-05	0.594354	Day5'	'mmu-mir-693'	16	5.87585e-05	5.87688e-05	0.645026
'Day0'	'mmu-mir-1192'	25	8.75912e-05	8.76049e-05	'Day1'	'mmu-mir-1192'	22	8.57734e-05	8.5787e-05	0.979247	'Day3'	'mmu-mir-1192'	19	7.34793e-05	7.34891e-05	0.838889	Day5'	'mmu-mir-1192'	26	9.54825e-05	9.54993e-05	1.09009
'Day0'	'mmu-mir-212'	25	8.75912e-05	8.76049e-05	'Day1'	'mmu-mir-212'	8	3.11903e-05	3.11953e-05	0.356089	'Day3'	'mmu-mir-212'	10	3.86733e-05	3.86785e-05	0.44152	Day5'	'mmu-mir-212'	17	6.24309e-05	6.24419e-05	0.712753
'Day0'	'mmu-mir-1958'	24	8.40875e-05	8.41007e-05	'Day1'	'mmu-mir-1958'	8	3.11903e-05	3.11953e-05	0.370927	'Day3'	'mmu-mir-1958'	14	5.41426e-05	5.41498e-05	0.643884	Day5'	'mmu-mir-1958'	26	9.54825e-05	9.54993e-05	1.13551
'Day0'	'mmu-mir-2145-1'	24	8.40875e-05	8.41007e-05	'Day1'	'mmu-mir-2145-1'	51	0.000198838	0.00019887	2.36466	'Day3'	'mmu-mir-2145-1'	24	9.2816e-05	9.28283e-05	1.1038	Day5'	'mmu-mir-2145-1'	63	0.000231362	0.000231402	2.75144
'Day0'	'mmu-mir-1927'	21	7.35766e-05	7.35881e-05	'Day1'	'mmu-mir-1927'	5	1.9494e-05	1.9497e-05	0.264948	'Day3'	'mmu-mir-1927'	4	1.54693e-05	1.54714e-05	0.210248	Day5'	'mmu-mir-1927'	26	9.54825e-05	9.54993e-05	1.29773
'Day0'	'mmu-mir-1186b'	20	7.0073e-05	7.00839e-05	'Day1'	'mmu-mir-1186b'	4	1.55952e-05	1.55976e-05	0.222556	'Day3'	'mmu-mir-1186b'	16	6.18773e-05	6.18855e-05	0.883041	Day5'	'mmu-mir-1186b'	7	2.57068e-05	2.57114e-05	0.366857
'Day0'	'mmu-mir-1191'	19	6.65693e-05	6.65797e-05	'Day1'	'mmu-mir-1191'	11	4.28867e-05	4.28935e-05	0.644241	'Day3'	'mmu-mir-1191'	29	0.000112153	0.000112168	1.68476	Day5'	'mmu-mir-1191'	28	0.000102827	0.000102845	1.54466
'Day0'	'mmu-mir-1224'	19	6.65693e-05	6.65797e-05	'Day1'	'mmu-mir-1224'	11	4.28867e-05	4.28935e-05	0.644241	'Day3'	'mmu-mir-1224'	21	8.1214e-05	8.12248e-05	1.21999	Day5'	'mmu-mir-1224'	47	0.000172603	0.000172633	2.59283
'Day0'	'mmu-mir-701'	19	6.65693e-05	6.65797e-05	'Day1'	'mmu-mir-701'	1	3.89879e-06	3.89941e-06	0.0585674	'Day3'	'mmu-mir-701'	9	3.4806e-05	3.48106e-05	0.522854	Day5'	'mmu-mir-701'	4	1.46896e-05	1.46922e-05	0.220666
'Day0'	'mmu-mir-1960'	16	5.60584e-05	5.60671e-05	'Day1'	'mmu-mir-1960'	4	1.55952e-05	1.55976e-05	0.278196	'Day3'	'mmu-mir-1960'	9	3.4806e-05	3.48106e-05	0.620888	Day5'	'mmu-mir-1960'	18	6.61033e-05	6.61149e-05	1.17919
'Day0'	'mmu-mir-365-1'	16	5.60584e-05	5.60671e-05	'Day1'	'mmu-mir-365-1'	16	6.23807e-05	6.23905e-05	1.11278	'Day3'	'mmu-mir-365-1'	36	0.000139224	0.000139242	2.48355	Day5'	'mmu-mir-365-1'	14	5.14137e-05	5.14227e-05	0.917145
'Day0'	'mmu-mir-878'	13	4.55474e-05	4.55545e-05	'Day1'	'mmu-mir-878'	14	5.45831e-05	5.45917e-05	1.19838	'Day3'	'mmu-mir-878'	22	8.50813e-05	8.50926e-05	1.86797	Day5'	'mmu-mir-878'	100	0.000367241	0.000367305	8.06283
'Day0'	'mmu-mir-879'	13	4.55474e-05	4.55545e-05	'Day1'	'mmu-mir-879'	9	3.50891e-05	3.50947e-05	0.770386	'Day3'	'mmu-mir-879'	10	3.86733e-05	3.86785e-05	0.849078	Day5'	'mmu-mir-879'	15	5.50861e-05	5.50958e-05	1.20942
'Day0'	'mmu-mir-206'	12	4.20438e-05	4.20503e-05	'Day1'	'mmu-mir-206'	60	0.000233927	0.000233964	5.56389	'Day3'	'mmu-mir-206'	14	5.41426e-05	5.41498e-05	1.28777	Day5'	'mmu-mir-206'	41	0.000150569	0.000150595	3.58124
'Day0'	'mmu-mir-1929'	11	3.85401e-05	3.85462e-05	'Day1'	'mmu-mir-1929'	16	6.23807e-05	6.23905e-05	1.61859	'Day3'	'mmu-mir-1929'	1	3.86733e-06	3.86785e-06	0.100346	Day5'	'mmu-mir-1929'	15	5.50861e-05	5.50958e-05	1.42932
'Day0'	'mmu-mir-217'	11	3.85401e-05	3.85462e-05	'Day1'	'mmu-mir-217'	3	1.16964e-05	1.16982e-05	0.303486	'Day3'	'mmu-mir-217'	3	1.1602e-05	1.16035e-05	0.301037	Day5'	'mmu-mir-217'	12	4.40689e-05	4.40766e-05	1.14346
'Day0'	'mmu-mir-694'	11	3.85401e-05	3.85462e-05	'Day1'	'mmu-mir-694'	7	2.72915e-05	2.72959e-05	0.708133	'Day3'	'mmu-mir-694'	4	1.54693e-05	1.54714e-05	0.401382	Day5'	'mmu-mir-694'	7	2.57068e-05	2.57114e-05	0.667014
'Day0'	'mmu-mir-703'	11	3.85401e-05	3.85462e-05	'Day1'	'mmu-mir-703'	31	0.000120863	0.000120882	3.13603	'Day3'	'mmu-mir-703'	20	7.73466e-05	7.73569e-05	2.00691	Day5'	'mmu-mir-703'	6	2.20344e-05	2.20383e-05	0.571727
'Day0'	'mmu-mir-3472'	10	3.50365e-05	3.5042e-05	'Day1'	'mmu-mir-3472'	12	4.67855e-05	4.67929e-05	1.33534	'Day3'	'mmu-mir-3472'	2	7.73466e-06	7.73569e-06	0.22076	Day5'	'mmu-mir-3472'	6	2.20344e-05	2.20383e-05	0.628898
'Day0'	'mmu-mir-3471-1'	9	3.15328e-05	3.15378e-05	'Day1'	'mmu-mir-3471-1'	16	6.23807e-05	6.23905e-05	1.97828	'Day3'	'mmu-mir-3471-1'	11	4.25407e-05	4.25463e-05	1.34909	Day5'	'mmu-mir-3471-1'	8	2.93792e-05	2.93844e-05	0.931703
'Day0'	'mmu-mir-488'	9	3.15328e-05	3.15378e-05	'Day1'	'mmu-mir-488'	33	0.00012866	0.00012868	4.0802	'Day3'	'mmu-mir-488'	17	6.57446e-05	6.57534e-05	2.08496	Day5'	'mmu-mir-488'	22	8.07929e-05	8.08071e-05	2.56219
'Day0'	'mmu-mir-546'	9	3.15328e-05	3.15378e-05	'Day1'	'mmu-mir-546'	5	1.9494e-05	1.9497e-05	0.618213	'Day3'	'mmu-mir-546'	1	3.86733e-06	3.86785e-06	0.122645	Day5'	'mmu-mir-546'	12	4.40689e-05	4.40766e-05	1.39756
'Day0'	'mmu-mir-7b'	9	3.15328e-05	3.15378e-05	'Day1'	'mmu-mir-7b'	14	5.45831e-05	5.45917e-05	1.73099	'Day3'	'mmu-mir-7b'	7	2.70713e-05	2.70749e-05	0.858512	Day5'	'mmu-mir-7b'	2	7.34481e-06	7.3461e-06	0.232926
'Day0'	'mmu-mir-135a-1'	8	2.80292e-05	2.80336e-05	'Day1'	'mmu-mir-135a-1'	5	1.9494e-05	1.9497e-05	0.695489	'Day3'	'mmu-mir-135a-1'	14	5.41426e-05	5.41498e-05	1.93165	Day5'	'mmu-mir-135a-1'	3	1.10172e-05	1.10192e-05	0.393062
'Day0'	'mmu-mir-135a-2'	8	2.80292e-05	2.80336e-05	'Day1'	'mmu-mir-135a-2'	2	7.79758e-06	7.79882e-06	0.278195	'Day3'	'mmu-mir-135a-2'	2	7.73466e-06	7.73569e-06	0.27595	Day5'	'mmu-mir-135a-2'	2	7.34481e-06	7.3461e-06	0.262041
'Day0'	'mmu-mir-1945'	7	2.45255e-05	2.45294e-05	'Day1'	'mmu-mir-1945'	25	9.74698e-05	9.74852e-05	3.97422	'Day3'	'mmu-mir-1945'	6	2.3204e-05	2.32071e-05	0.946117	Day5'	'mmu-mir-1945'	17	6.24309e-05	6.24419e-05	2.54555
'Day0'	'mmu-mir-489'	7	2.45255e-05	2.45294e-05	'Day1'	'mmu-mir-489'	14	5.45831e-05	5.45917e-05	2.22557	'Day3'	'mmu-mir-489'	3	1.1602e-05	1.16035e-05	0.473059	Day5'	'mmu-mir-489'	14	5.14137e-05	5.14227e-05	2.09634
'Day0'	'mmu-mir-1940'	5	1.75182e-05	1.7521e-05	'Day1'	'mmu-mir-1940'	15	5.84819e-05	5.84911e-05	3.33835	'Day3'	'mmu-mir-1940'	2	7.73466e-06	7.73569e-06	0.441521	Day5'	'mmu-mir-1940'	4	1.46896e-05	1.46922e-05	0.838534
'Day0'	'mmu-mir-451'	5	1.75182e-05	1.7521e-05	'Day1'	'mmu-mir-451'	42	0.000163749	0.000163775	9.34736	'Day3'	'mmu-mir-451'	28	0.000108285	0.0001083	6.18129	Day5'	'mmu-mir-451'	67	0.000246051	0.000246094	14.0454
'Day0'	'mmu-mir-1969'	4	1.40146e-05	1.40168e-05	'Day1'	'mmu-mir-1969'	10	3.89879e-05	3.89941e-05	2.78195	'Day3'	'mmu-mir-1969'	2	7.73466e-06	7.73569e-06	0.5519	Day5'	'mmu-mir-1969'	2	7.34481e-06	7.3461e-06	0.524083
'Day0'	'mmu-mir-547'	4	1.40146e-05	1.40168e-05	'Day1'	'mmu-mir-547'	16	6.23807e-05	6.23905e-05	4.45112	'Day3'	'mmu-mir-547'	22	8.50813e-05	8.50926e-05	6.0709	Day5'	'mmu-mir-547'	37	0.000135879	0.000135903	9.69553
'Day0'	'mmu-mir-684-1'	4	1.40146e-05	1.40168e-05	'Day1'	'mmu-mir-684-1'	13	5.06843e-05	5.06923e-05	3.61654	'Day3'	'mmu-mir-684-1'	4	1.54693e-05	1.54714e-05	1.1038	Day5'	'mmu-mir-684-1'	5	1.8362e-05	1.83653e-05	1.31021
'Day0'	'mmu-mir-874'	4	1.40146e-05	1.40168e-05	'Day1'	'mmu-mir-874'	5	1.9494e-05	1.9497e-05	1.39098	'Day3'	'mmu-mir-874'	11	4.25407e-05	4.25463e-05	3.03546	Day5'	'mmu-mir-874'	23	8.44653e-05	8.44802e-05	6.02695
'Day0'	'mmu-mir-1933'	3	1.05109e-05	1.05126e-05	'Day1'	'mmu-mir-1933'	3	1.16964e-05	1.16982e-05	1.11279	'Day3'	'mmu-mir-1933'	16	6.18773e-05	6.18855e-05	5.88696	Day5'	'mmu-mir-1933'	6	2.20344e-05	2.20383e-05	2.09634
'Day0'	'mmu-mir-208b'	3	1.05109e-05	1.05126e-05	'Day1'	'mmu-mir-208b'	1	3.89879e-06	3.89941e-06	0.370928	'Day3'	'mmu-mir-208b'	26	0.000100551	0.000100564	9.56635	Day5'	'mmu-mir-208b'	66	0.000242379	0.000242421	23.0598
'Day0'	'mmu-mir-219-2'	2	7.0073e-06	7.00839e-06	'Day1'	'mmu-mir-219-2'	12	4.67855e-05	4.67929e-05	6.67668	'Day3'	'mmu-mir-219-2'	35	0.000135357	0.000135375	19.3166	Day5'	'mmu-mir-219-2'	31	0.000113845	0.000113865	16.2466
'Day0'	'mmu-mir-1931'	1	3.50365e-06	3.5042e-06	'Day1'	'mmu-mir-1931'	1	3.89879e-06	3.89941e-06	1.11278	'Day3'	'mmu-mir-1931'	1	3.86733e-06	3.86785e-06	1.1038	Day5'	'mmu-mir-1931'	5	1.8362e-05	1.83653e-05	5.24082
						TOTAL	25648745
