# Supplementary material for: Esrrb Regulates Specific Feed-Forward Loops to Transit From Pluripotency Into Early Stages of Differentiation
Source: Front Cell Dev Biol. 2022 May 16;10:820255. doi: 10.3389/fcell.2022.820255 (PMC9149258; doi:10.3389/fcell.2022.820255)
Supplement: Supplementary file 12 [file Table7.xlsx]

## Sheet: GO_targets_mir_SIReg TF Esrrb
Table S7. GO Data analysis	Table S7
	GO_targets_mir_SIReg TF Esrrb
Category	Term	Count	%	PValue	Genes	List Total	Pop Hits	Pop Total	Fold Enrichment	Bonferroni	Benjamini	FDR
GOTERM_BP_DIRECT	GO:0043066~negative regulation of apoptotic process	11	19.2982	2.77271e-06	COMP, BMP4, BTG2, SHH, KDM2A, STAT3, UCP2, ID1, SOD2, HIF1A, MCL1	51	566	18082	6.89053	0.00230978	0.00231244	0.00229303
UP_KEYWORDS	Ubl conjugation	15	26.3158	1.24985e-05	NUFIP2, GRIK3, MAPK14, ACVR1B, CORO1A, HIF1A, FOSL2, MLLT11, NEUROD2, LARP1, BCL2L11, ZXDC, ID1, TERF2IP, MCL1	57	1505	22680	3.96573	0.00141134	0.00141233	0.00138733
KEGG_PATHWAY	mmu04550:Signaling pathways regulating pluripotency of stem cells	6	10.5263	1.64285e-05	BMP4, STAT3, ID1, LIFR, MAPK14, ACVR1B	20	138	7691	16.7196	0.00137906	0.00138	0.00138
GOTERM_BP_DIRECT	GO:0034097~response to cytokine	5	8.77193	7.35718e-05	STAT3, TIMP2, LIFR, CORO1A, MCL1	51	81	18082	21.8857	0.0595164	0.02961	0.0293615
UP_KEYWORDS	Phosphoprotein	34	59.6491	8.73925e-05	BTG2, NUFIP2, GRIK3, PBXIP1, TRAK1, ACVR1B, HIF1A, GNS, CORO1A, COMP, STK10, TRP53I11, LARP1, BCL2L11, UBTF, EMILIN2, TNS4, PKNOX1, TRIM65, MCL1, KDM2A, SPRY4, STAT3, LIFR, MAPK14, FAM136A, VAV1, FOSL2, MLLT11, BMP4, GPRC5B, PPP1R3B, ASXL2, TERF2IP	57	7617	22680	1.77608	0.00982718	0.00493767	0.00485028
GOTERM_BP_DIRECT	GO:0010628~positive regulation of gene expression	8	14.0351	0.000106511	BMP4, SHH, KDM2A, STAT3, ID1, MAPK14, ACVR1B, HIF1A	51	399	18082	7.10875	0.0850033	0.02961	0.0293615
GOTERM_BP_DIRECT	GO:0045666~positive regulation of neuron differentiation	5	8.77193	0.000186971	BMP4, NEUROD2, SHH, GPRC5B, TIMP2	51	103	18082	17.2111	0.144397	0.0389835	0.0386563
GOTERM_BP_DIRECT	GO:0006355~regulation of transcription, DNA-templated	17	29.8246	0.000277848	BTG2, KDM2A, STAT3, ZFP617, MAPK14, ACVR1B, HIF1A, ZBTB41, FOSL2, NEUROD2, SHH, ZXDC, ASXL2, ID1, UBTF, TERF2IP, PKNOX1	51	2279	18082	2.64473	0.206862	0.0463451	0.0459561
GOTERM_BP_DIRECT	GO:0045944~positive regulation of transcription from RNA polymerase II promoter	11	19.2982	0.000333856	BMP4, NEUROD2, SHH, AUTS2, STAT3, ASXL2, MAPK14, PKNOX1, ACVR1B, HIF1A, FOSL2	51	995	18082	3.91964	0.243068	0.0464059	0.0460164
GOTERM_BP_DIRECT	GO:0045893~positive regulation of transcription, DNA-templated	8	14.0351	0.000976217	MLLT11, BMP4, SHH, STAT3, ZXDC, PKNOX1, HIF1A, FOSL2	51	576	18082	4.92429	0.557167	0.116309	0.115333
UP_KEYWORDS	Transcription regulation	13	22.807	0.0012509	BTG2, KDM2A, STAT3, MAPK14, HIF1A, ZBTB41, FOSL2, NEUROD2, ZXDC, ASXL2, ID1, UBTF, TERF2IP	57	1799	22680	2.87528	0.131893	0.0468439	0.0460148
GOTERM_BP_DIRECT	GO:0045648~positive regulation of erythrocyte differentiation	3	5.26316	0.00152168	MAPK14, ACVR1B, HIF1A	51	21	18082	50.6499	0.719181	0.154836	0.153537
UP_KEYWORDS	Transcription	13	22.807	0.00165819	BTG2, KDM2A, STAT3, MAPK14, HIF1A, ZBTB41, FOSL2, NEUROD2, ZXDC, ASXL2, ID1, UBTF, TERF2IP	57	1859	22680	2.78248	0.170997	0.0468439	0.0460148
GOTERM_BP_DIRECT	GO:1902895~positive regulation of pri-miRNA transcription from RNA polymerase II promoter	3	5.26316	0.00167089	BMP4, STAT3, HIF1A	51	22	18082	48.3476	0.75209	0.154836	0.153537
GOTERM_MF_DIRECT	GO:0046983~protein dimerization activity	5	8.77193	0.00196975	NEUROD2, STAT3, ID1, HIF1A, MCL1	50	190	17446	9.18211	0.28197	0.261015	0.261015
GOTERM_BP_DIRECT	GO:0060425~lung morphogenesis	3	5.26316	0.00198936	BMP4, SHH, ID1	51	24	18082	44.3186	0.810009	0.165912	0.16452
GOTERM_BP_DIRECT	GO:0001944~vasculature development	3	5.26316	0.00233429	BMP4, SHH, HIF1A	51	26	18082	40.9095	0.857594	0.176982	0.175496
GOTERM_MF_DIRECT	GO:0001228~transcriptional activator activity, RNA polymerase II transcription regulatory region sequence-specific binding	4	7.01754	0.00310732	NEUROD2, STAT3, PKNOX1, HIF1A	50	104	17446	13.42	0.407167	0.261015	0.261015
GOTERM_BP_DIRECT	GO:0009791~post-embryonic development	4	7.01754	0.00385627	BMP4, BCL2L11, CYP1A2, SOD2	51	114	18082	12.4403	0.960138	0.26608	0.263846
KEGG_PATHWAY	mmu04068:FoxO signaling pathway	4	7.01754	0.00408528	BCL2L11, STAT3, SOD2, MAPK14	20	134	7691	11.4791	0.290976	0.171582	0.171582
GOTERM_BP_DIRECT	GO:0001525~angiogenesis	5	8.77193	0.00425768	BMP4, SHH, MAPK14, PKNOX1, HIF1A	51	239	18082	7.41734	0.971518	0.26608	0.263846
GOTERM_BP_DIRECT	GO:0006351~transcription, DNA-templated	13	22.807	0.00446656	BTG2, KDM2A, STAT3, MAPK14, HIF1A, ZBTB41, FOSL2, NEUROD2, ZXDC, ASXL2, ID1, UBTF, TERF2IP	51	1885	18082	2.44517	0.97609	0.26608	0.263846
GOTERM_BP_DIRECT	GO:0007507~heart development	5	8.77193	0.00580524	BMP4, SHH, ASXL2, ID1, SOD2	51	261	18082	6.79213	0.992216	0.319111	0.316433
GOTERM_BP_DIRECT	GO:0010629~negative regulation of gene expression	5	8.77193	0.00612204	BMP4, SHH, KDM2A, ID1, ACVR1B	51	265	18082	6.6896	0.994033	0.319111	0.316433
GOTERM_BP_DIRECT	GO:0010942~positive regulation of cell death	3	5.26316	0.00779402	BMP4, BCL2L11, UCP2	51	48	18082	22.1593	0.998535	0.382365	0.379156
UP_KEYWORDS	Isopeptide bond	8	14.0351	0.00873054	LARP1, NUFIP2, ZXDC, GRIK3, TERF2IP, HIF1A, MCL1, FOSL2	57	953	22680	3.34014	0.628751	0.19731	0.193818
GOTERM_BP_DIRECT	GO:0008630~intrinsic apoptotic signaling pathway in response to DNA damage	3	5.26316	0.00978401	BCL2L11, SOD2, MCL1	51	54	18082	19.6972	0.999725	0.431558	0.427936
GOTERM_BP_DIRECT	GO:0043524~negative regulation of neuron apoptotic process	4	7.01754	0.00983166	BTG2, SOD2, CORO1A, HIF1A	51	160	18082	8.86373	0.999736	0.431558	0.427936
GOTERM_MF_DIRECT	GO:0005515~protein binding	20	35.0877	0.0117905	BTG2, AUTS2, SPRY4, STAT3, GRIK3, LIFR, MAPK14, ACVR1B, CORO1A, HIF1A, VAV1, BMP4, NEUROD2, SHH, BCL2L11, ID1, UBTF, TERF2IP, PKNOX1, MCL1	50	4092	17446	1.70538	0.863656	0.660268	0.660268
UP_SEQ_FEATURE	short sequence motif:Nuclear localization signal	5	8.77193	0.0121091	NEUROD2, ASXL2, TERF2IP, PBXIP1, HIF1A	48	343	18012	5.47012	0.924437	1	1
GOTERM_BP_DIRECT	GO:0007568~aging	4	7.01754	0.0121387	STAT3, UCP2, TIMP2, SOD2	51	173	18082	8.19767	0.999962	0.441095	0.437393
GOTERM_BP_DIRECT	GO:0001947~heart looping	3	5.26316	0.012749	SHH, KDM2A, HIF1A	51	62	18082	17.1556	0.999977	0.441095	0.437393
GOTERM_BP_DIRECT	GO:0042475~odontogenesis of dentin-containing tooth	3	5.26316	0.013144	BMP4, SHH, BCL2L11	51	63	18082	16.8833	0.999984	0.441095	0.437393
GOTERM_BP_DIRECT	GO:0000303~response to superoxide	2	3.50877	0.0137512	UCP2, SOD2	51	5	18082	141.82	0.99999	0.441095	0.437393
GOTERM_BP_DIRECT	GO:0060684~epithelial-mesenchymal cell signaling	2	3.50877	0.0137512	BMP4, SHH	51	5	18082	141.82	0.99999	0.441095	0.437393
GOTERM_BP_DIRECT	GO:0032364~oxygen homeostasis	2	3.50877	0.0137512	SOD2, HIF1A	51	5	18082	141.82	0.99999	0.441095	0.437393
GOTERM_BP_DIRECT	GO:0060438~trachea development	2	3.50877	0.0137512	BMP4, SHH	51	5	18082	141.82	0.99999	0.441095	0.437393
GOTERM_BP_DIRECT	GO:0001666~response to hypoxia	4	7.01754	0.0160271	UCP2, SOD2, HIF1A, FOSL2	51	192	18082	7.38644	0.999999	0.490841	0.486721
GOTERM_BP_DIRECT	GO:2001054~negative regulation of mesenchymal cell apoptotic process	2	3.50877	0.0164791	SHH, HIF1A	51	6	18082	118.183	0.999999	0.490841	0.486721
GOTERM_CC_DIRECT	GO:0005654~nucleoplasm	12	21.0526	0.016804	LARP1, KDM2A, BTAF1, STAT3, DPH3, ASXL2, ID1, TERF2IP, MAPK14, PKNOX1, MCL1, FOSL2	56	1935	19662	2.17741	0.796686	1	1
KEGG_PATHWAY	mmu04350:TGF-beta signaling pathway	3	5.26316	0.0182731	BMP4, ID1, ACVR1B	20	85	7691	13.5724	0.787569	0.511646	0.511646
UP_KEYWORDS	Activator	6	10.5263	0.0187099	NEUROD2, STAT3, ZXDC, UBTF, TERF2IP, HIF1A	57	624	22680	3.82591	0.881666	0.349309	0.343127
GOTERM_BP_DIRECT	GO:0002320~lymphoid progenitor cell differentiation	2	3.50877	0.0191996	BMP4, SHH	51	7	18082	101.3	1	0.529649	0.525204
GOTERM_BP_DIRECT	GO:0060442~branching involved in prostate gland morphogenesis	2	3.50877	0.0191996	BMP4, SHH	51	7	18082	101.3	1	0.529649	0.525204
GOTERM_BP_DIRECT	GO:0043010~camera-type eye development	3	5.26316	0.0196872	BMP4, SHH, PKNOX1	51	78	18082	13.6365	1	0.529649	0.525204
GOTERM_BP_DIRECT	GO:0008285~negative regulation of cell proliferation	5	8.77193	0.0214099	BMP4, BTG2, STAT3, TIMP2, SOD2	51	384	18082	4.61652	1	0.553795	0.549146
UP_KEYWORDS	Nucleus	19	33.3333	0.0216386	KDM2A, NUFIP2, STAT3, PBXIP1, MAPK14, TRAK1, HIF1A, ZBTB41, FOSL2, MLLT11, NEUROD2, ZXDC, DPH3, ASXL2, ID1, UBTF, TERF2IP, PKNOX1, MCL1	57	4534	22680	1.6674	0.915585	0.349309	0.343127
GOTERM_BP_DIRECT	GO:0021978~telencephalon regionalization	2	3.50877	0.0219127	BMP4, SHH	51	8	18082	88.6373	1	0.553795	0.549146
GOTERM_MF_DIRECT	GO:0019899~enzyme binding	5	8.77193	0.0224877	PPP1R3B, CYP1A2, SOD2, MAPK14, HIF1A	50	384	17446	4.54323	0.978095	0.944483	0.944483
UP_SEQ_FEATURE	domain:SH2	3	5.26316	0.0245254	STAT3, TNS4, VAV1	48	93	18012	12.1048	0.994826	1	1
GOTERM_BP_DIRECT	GO:0050665~hydrogen peroxide biosynthetic process	2	3.50877	0.0246185	CYP1A2, SOD2	51	9	18082	78.7887	1	0.600114	0.595077
GOTERM_BP_DIRECT	GO:0007417~central nervous system development	3	5.26316	0.0251846	SHH, TIMP2, ACVR1B	51	89	18082	11.9511	1	0.600114	0.595077
GOTERM_BP_DIRECT	GO:0070244~negative regulation of thymocyte apoptotic process	2	3.50877	0.027317	BMP4, HIF1A	51	10	18082	70.9098	1	0.615739	0.610571
GOTERM_BP_DIRECT	GO:0032963~collagen metabolic process	2	3.50877	0.027317	ID1, HIF1A	51	10	18082	70.9098	1	0.615739	0.610571
UP_KEYWORDS	SH2 domain	3	5.26316	0.0277986	STAT3, TNS4, VAV1	57	105	22680	11.3684	0.958652	0.379475	0.372759
GOTERM_MF_DIRECT	GO:0003677~DNA binding	11	19.2982	0.0303666	NEUROD2, KDM2A, STAT3, ASXL2, UBTF, TERF2IP, SOD2, PKNOX1, HIF1A, ZBTB41, FOSL2	50	1847	17446	2.07803	0.994376	1	1
GOTERM_BP_DIRECT	GO:0032355~response to estradiol	3	5.26316	0.0318061	STAT3, CYP1A2, FOSL2	51	101	18082	10.5312	1	0.698061	0.692202
UP_KEYWORDS	Apoptosis	5	8.77193	0.0325144	COMP, BCL2L11, MAPK14, TNS4, MCL1	57	489	22680	4.06845	0.976131	0.379475	0.372759
INTERPRO	IPR000980:SH2 domain	3	5.26316	0.033114	STAT3, TNS4, VAV1	53	113	20594	10.3159	0.997821	1	1
INTERPRO	IPR011598:Myc-type, basic helix-loop-helix (bHLH) domain	3	5.26316	0.033114	NEUROD2, ID1, HIF1A	53	113	20594	10.3159	0.997821	1	1
UP_SEQ_FEATURE	domain:Helix-loop-helix motif	3	5.26316	0.0334245	NEUROD2, ID1, HIF1A	48	110	18012	10.2341	0.999259	1	1
UP_KEYWORDS	Metal-binding	15	26.3158	0.0335819	KDM2A, ZFP617, SOD2, ACVR1B, GNS, ZBTB41, VAV1, SHH, PDP2, ZXDC, DPH3, ASXL2, CYP1A2, TIMP2, TRIM65	57	3395	22680	1.758	0.978931	0.379475	0.372759
UP_SEQ_FEATURE	short sequence motif:BH3	2	3.50877	0.0359308	BCL2L11, MCL1	48	14	18012	53.6071	0.999572	1	1
GOTERM_BP_DIRECT	GO:0030949~positive regulation of vascular endothelial growth factor receptor signaling pathway	2	3.50877	0.0380378	BMP4, HIF1A	51	14	18082	50.6499	1	0.793088	0.786431
GOTERM_BP_DIRECT	GO:0051146~striated muscle cell differentiation	2	3.50877	0.0380378	SHH, MAPK14	51	14	18082	50.6499	1	0.793088	0.786431
GOTERM_BP_DIRECT	GO:0050918~positive chemotaxis	2	3.50877	0.0406999	BMP4, CORO1A	51	15	18082	47.2732	1	0.827895	0.820946
SMART	SM00353:HLH	3	5.26316	0.0420585	NEUROD2, ID1, HIF1A	32	110	10425	8.88494	0.861454	1	1
GOTERM_BP_DIRECT	GO:0030324~lung development	3	5.26316	0.0461514	BMP4, SHH, CYP1A2	51	124	18082	8.5778	1	0.872408	0.865085
GOTERM_CC_DIRECT	GO:0005739~mitochondrion	10	17.5439	0.0480392	PDP2, BCL2L11, STAT3, UCP2, SOD2, MAPK14, TRAK1, FAM136A, MRPL45, MCL1	56	1721	19662	2.04013	0.990223	1	1
GOTERM_BP_DIRECT	GO:0030182~neuron differentiation	3	5.26316	0.0481701	BTG2, KDM2A, ID1	51	127	18082	8.37517	1	0.872408	0.865085
GOTERM_BP_DIRECT	GO:0048546~digestive tract morphogenesis	2	3.50877	0.0486428	SHH, HIF1A	51	18	18082	39.3943	1	0.872408	0.865085
UP_SEQ_FEATURE	mutagenesis site	6	10.5263	0.0497528	PTP4A2, SHH, STAT3, SLCO2A1, MAPK14, VAV1	48	772	18012	2.91645	0.99998	1	1
GOTERM_BP_DIRECT	GO:0000122~negative regulation of transcription from RNA polymerase II promoter	6	10.5263	0.0501034	BMP4, BTG2, SHH, ASXL2, ID1, HIF1A	51	729	18082	2.9181	1	0.872408	0.865085
GOTERM_BP_DIRECT	GO:0001822~kidney development	3	5.26316	0.0502207	BMP4, SHH, BCL2L11	51	130	18082	8.1819	1	0.872408	0.865085
GOTERM_BP_DIRECT	GO:0021904~dorsal/ventral neural tube patterning	2	3.50877	0.0512761	BMP4, SHH	51	19	18082	37.3209	1	0.872408	0.865085
GOTERM_BP_DIRECT	GO:0048598~embryonic morphogenesis	2	3.50877	0.0512761	BMP4, SHH	51	19	18082	37.3209	1	0.872408	0.865085
GOTERM_BP_DIRECT	GO:0042307~positive regulation of protein import into nucleus	2	3.50877	0.0512761	SHH, MAPK14	51	19	18082	37.3209	1	0.872408	0.865085
GOTERM_BP_DIRECT	GO:0042593~glucose homeostasis	3	5.26316	0.0523026	GPRC5B, STAT3, HIF1A	51	133	18082	7.99735	1	0.872408	0.865085
GOTERM_BP_DIRECT	GO:0010468~regulation of gene expression	4	7.01754	0.0533573	BMP4, SHH, CYP1A2, HIF1A	51	308	18082	4.60453	1	0.872549	0.865225
GOTERM_MF_DIRECT	GO:0046982~protein heterodimerization activity	5	8.77193	0.055748	NEUROD2, LIFR, PKNOX1, HIF1A, MCL1	50	514	17446	3.39416	0.999935	1	1
GOTERM_BP_DIRECT	GO:0006366~transcription from RNA polymerase II promoter	3	5.26316	0.0558402	STAT3, HIF1A, FOSL2	51	138	18082	7.70759	1	0.895591	0.888074
GOTERM_MF_DIRECT	GO:0005539~glycosaminoglycan binding	2	3.50877	0.0573865	SHH, GNS	50	21	17446	33.2305	0.999951	1	1
GOTERM_CC_DIRECT	GO:0005578~proteinaceous extracellular matrix	4	7.01754	0.0585184	COMP, BMP4, SHH, EMILIN2	56	316	19662	4.44439	0.996546	1	1
GOTERM_BP_DIRECT	GO:0007178~transmembrane receptor protein serine/threonine kinase signaling pathway	2	3.50877	0.061738	MAPK14, ACVR1B	51	23	18082	30.8303	1	0.91229	0.904633
GOTERM_BP_DIRECT	GO:0016239~positive regulation of macroautophagy	2	3.50877	0.061738	LARP1, HIF1A	51	23	18082	30.8303	1	0.91229	0.904633
GOTERM_BP_DIRECT	GO:0008284~positive regulation of cell proliferation	5	8.77193	0.0623447	BMP4, SHH, STAT3, LIFR, HIF1A	51	542	18082	3.27075	1	0.91229	0.904633
UP_SEQ_FEATURE	DNA-binding region:Basic motif	3	5.26316	0.0625394	NEUROD2, HIF1A, FOSL2	48	156	18012	7.21635	0.999999	1	1
GOTERM_BP_DIRECT	GO:0060441~epithelial tube branching involved in lung morphogenesis	2	3.50877	0.0643358	BMP4, SHH	51	24	18082	29.5458	1	0.91229	0.904633
GOTERM_BP_DIRECT	GO:0048646~anatomical structure formation involved in morphogenesis	2	3.50877	0.0643358	BMP4, SHH	51	24	18082	29.5458	1	0.91229	0.904633
GOTERM_BP_DIRECT	GO:0043065~positive regulation of apoptotic process	4	7.01754	0.0652915	MLLT11, BMP4, BCL2L11, HIF1A	51	335	18082	4.23342	1	0.91229	0.904633
GOTERM_BP_DIRECT	GO:0048010~vascular endothelial growth factor receptor signaling pathway	2	3.50877	0.0669265	MAPK14, VAV1	51	25	18082	28.3639	1	0.91229	0.904633
GOTERM_BP_DIRECT	GO:0048593~camera-type eye morphogenesis	2	3.50877	0.0669265	BMP4, HIF1A	51	25	18082	28.3639	1	0.91229	0.904633
GOTERM_BP_DIRECT	GO:0002052~positive regulation of neuroblast proliferation	2	3.50877	0.0695102	SHH, HIF1A	51	26	18082	27.273	1	0.91229	0.904633
GOTERM_BP_DIRECT	GO:0050790~regulation of catalytic activity	2	3.50877	0.0695102	SOD2, HIF1A	51	26	18082	27.273	1	0.91229	0.904633
UP_KEYWORDS	Zinc	10	17.5439	0.0705314	SHH, KDM2A, ZXDC, DPH3, ASXL2, TIMP2, ZFP617, TRIM65, VAV1, ZBTB41	57	2099	22680	1.89564	0.999743	0.72455	0.711726
KEGG_PATHWAY	mmu05200:Pathways in cancer	4	7.01754	0.0707293	BMP4, SHH, STAT3, HIF1A	20	395	7691	3.89418	0.997892	1	1
GOTERM_BP_DIRECT	GO:0042476~odontogenesis	2	3.50877	0.0720869	BMP4, SHH	51	27	18082	26.2629	1	0.91229	0.904633
GOTERM_BP_DIRECT	GO:0035902~response to immobilization stress	2	3.50877	0.0720869	CYP1A2, SOD2	51	27	18082	26.2629	1	0.91229	0.904633
GOTERM_BP_DIRECT	GO:0008637~apoptotic mitochondrial changes	2	3.50877	0.0720869	SOD2, MCL1	51	27	18082	26.2629	1	0.91229	0.904633
GOTERM_BP_DIRECT	GO:0006915~apoptotic process	5	8.77193	0.0721956	COMP, BCL2L11, MAPK14, TNS4, MCL1	51	570	18082	3.11008	1	0.91229	0.904633
GOTERM_MF_DIRECT	GO:0046872~metal ion binding	15	26.3158	0.074127	KDM2A, ZFP617, SOD2, ACVR1B, GNS, ZBTB41, VAV1, SHH, PDP2, ZXDC, DPH3, ASXL2, CYP1A2, TIMP2, TRIM65	50	3355	17446	1.56	0.999998	1	1
BIOCARTA	m_eponfkbPathway:Erythropoietin mediated neuroprotection through NF-kB	2	3.50877	0.0744571	SOD2, HIF1A	10	11	1289	23.4364	0.977435	1	1
GOTERM_BP_DIRECT	GO:0051881~regulation of mitochondrial membrane potential	2	3.50877	0.0746566	UCP2, SOD2	51	28	18082	25.3249	1	0.929307	0.921507
GOTERM_BP_DIRECT	GO:0071542~dopaminergic neuron differentiation	2	3.50877	0.0772193	SHH, HIF1A	51	29	18082	24.4517	1	0.947072	0.939123
GOTERM_BP_DIRECT	GO:0090200~positive regulation of release of cytochrome c from mitochondria	2	3.50877	0.079775	MLLT11, BCL2L11	51	30	18082	23.6366	1	0.950463	0.942485
GOTERM_BP_DIRECT	GO:0051602~response to electrical stimulus	2	3.50877	0.079775	BTG2, SOD2	51	30	18082	23.6366	1	0.950463	0.942485
GOTERM_BP_DIRECT	GO:0043029~T cell homeostasis	2	3.50877	0.0823239	BCL2L11, CORO1A	51	31	18082	22.8741	1	0.953585	0.945581
GOTERM_BP_DIRECT	GO:0045664~regulation of neuron differentiation	2	3.50877	0.0823239	NEUROD2, TIMP2	51	31	18082	22.8741	1	0.953585	0.945581
GOTERM_BP_DIRECT	GO:0048663~neuron fate commitment	2	3.50877	0.0848657	BMP4, SHH	51	32	18082	22.1593	1	0.95646	0.948432
GOTERM_BP_DIRECT	GO:0048678~response to axon injury	2	3.50877	0.0848657	SHH, SOD2	51	32	18082	22.1593	1	0.95646	0.948432
GOTERM_BP_DIRECT	GO:0035116~embryonic hindlimb morphogenesis	2	3.50877	0.0874007	BMP4, SHH	51	33	18082	21.4878	1	0.971896	0.963739
KEGG_PATHWAY	mmu05205:Proteoglycans in cancer	3	5.26316	0.088389	STAT3, MAPK14, HIF1A	20	203	7691	5.683	0.999579	1	1
UP_KEYWORDS	Zinc-finger	8	14.0351	0.0892859	KDM2A, ZXDC, DPH3, ASXL2, ZFP617, TRIM65, VAV1, ZBTB41	57	1565	22680	2.03397	0.999974	0.748897	0.735643
GOTERM_CC_DIRECT	GO:0090575~RNA polymerase II transcription factor complex	2	3.50877	0.0909187	STAT3, HIF1A	56	34	19662	20.6534	0.999872	1	1
GOTERM_BP_DIRECT	GO:0046777~protein autophosphorylation	3	5.26316	0.0910514	STK10, MAPK14, ACVR1B	51	183	18082	5.81228	1	0.999169	0.990783
GOTERM_MF_DIRECT	GO:0070888~E-box binding	2	3.50877	0.0912813	NEUROD2, HIF1A	50	34	17446	20.5247	1	1	1
UP_KEYWORDS	Developmental protein	6	10.5263	0.0924048	BMP4, NEUROD2, SHH, SPRY4, ID1, MCL1	57	976	22680	2.44607	0.999983	0.748897	0.735643
GOTERM_BP_DIRECT	GO:0034504~protein localization to nucleus	2	3.50877	0.0924501	BMP4, SHH	51	35	18082	20.2599	1	1	0.992797
GOTERM_CC_DIRECT	GO:0005743~mitochondrial inner membrane	4	7.01754	0.0940081	STAT3, UCP2, SOD2, RHBDL3	56	387	19662	3.62901	0.999907	1	1
GOTERM_BP_DIRECT	GO:0048754~branching morphogenesis of an epithelial tube	2	3.50877	0.0949645	BMP4, SHH	51	36	18082	19.6972	1	1	0.992797
GOTERM_BP_DIRECT	GO:0006357~regulation of transcription from RNA polymerase II promoter	4	7.01754	0.0968464	SOD2, MAPK14, PKNOX1, FOSL2	51	397	18082	3.57228	1	1	0.992797
GOTERM_BP_DIRECT	GO:0060173~limb development	2	3.50877	0.0974721	COMP, SHH	51	37	18082	19.1648	1	1	0.992797
GOTERM_BP_DIRECT	GO:0008306~associative learning	2	3.50877	0.0974721	NEUROD2, BTG2	51	37	18082	19.1648	1	1	0.992797
UP_KEYWORDS	DNA-binding	8	14.0351	0.0986178	NEUROD2, KDM2A, STAT3, UBTF, PKNOX1, HIF1A, ZBTB41, FOSL2	57	1604	22680	1.98451	0.999992	0.748897	0.735643
GOTERM_BP_DIRECT	GO:0001656~metanephros development	2	3.50877	0.0999729	BMP4, SHH	51	38	18082	18.6605	1	1	0.992797

## Sheet: GO_targets_mir_NOreg TF Esrrb
Table S7
GO_targets_mir_NOreg TF Esrrb
Category	Term	Count	%	PValue	Genes	List Total	Pop Hits	Pop Total	Fold Enrichment	Bonferroni	Benjamini	FDR
UP_KEYWORDS	Phosphoprotein	51	56.044	9.74187e-06	HSPB6, ETS2, BICD2, KIF15, PPP3CA, ALKBH5, CCND1, FGFR1OP2, TAGAP, CEP170B, SOX6, ENPP6, MEF2C, GAS2L3, NUP133, CD300A, AGTRAP, UNC5C, FNDC3A, CRAMP1L, RASA2, LCP2, ULK1, SF1, PRICKLE2, NEDD4L, FOXK1, CPLX2, NEURL1B, NEU3, TMEM245, FAM168B, BRIP1, INPP5D, E2F1, NCAM1, IGF2BP3, DMD, NCAM2, TCF7L2, IL10RB, PBX2, XPO7, CPEB1, ZZZ3, CPD, BCL2, CD28, CD69, GLA, METAP2	90	7617	22680	1.68728	0.00145049	0.00145154	0.00143206
GOTERM_MF_DIRECT	GO:0005515~protein binding	33	36.2637	0.000176886	SERPINE1, PRICKLE2, LRP4, NEDD4L, FOXK1, EFNA5, BICD2, PPP3CA, NEURL1B, CCND1, INPP5D, E2F1, IGF2BP3, DMD, NCAM1, SOX6, TCF7L2, MEF2C, CD300A, IL10RB, PBX2, XPO7, FZD8, UNC5C, TYR, FOXP2, VEGFA, MORF4L1, CPEB1, BCL2, ULK1, LCP2, METAP2	76	4092	17446	1.85123	0.0376602	0.0383843	0.0383843
KEGG_PATHWAY	mmu05219:Bladder cancer	4	4.3956	0.00104221	CCND1, E2F1, MMP9, VEGFA	39	41	7691	19.2395	0.120374	0.128192	0.128192
INTERPRO	IPR003961:Fibronectin, type III	6	6.59341	0.00172529	IL10RB, IFNGR2, IL5RA, NCAM1, NCAM2, FNDC3A	85	211	20594	6.88955	0.336995	0.410618	0.410618
GOTERM_BP_DIRECT	GO:0001568~blood vessel development	4	4.3956	0.00370576	TCF7L2, MEF2C, CHM, VEGFA	80	71	18082	12.7338	0.961314	0.858897	0.858897
GOTERM_BP_DIRECT	GO:0030279~negative regulation of ossification	3	3.2967	0.0037504	MEF2C, BCL2, LRP4	80	21	18082	32.2893	0.962803	0.858897	0.858897
GOTERM_BP_DIRECT	GO:0045944~positive regulation of transcription from RNA polymerase II promoter	12	13.1868	0.00386665	TCF7L2, PPP3CA, MEF2C, MCIDAS, P2RY1, E2F1, CD28, FZD8, PBX2, SOX6, ETS2, VEGFA	80	995	18082	2.72593	0.966418	0.858897	0.858897
GOTERM_BP_DIRECT	GO:0035690~cellular response to drug	4	4.3956	0.00432383	PPP3CA, MEF2C, SERPINE1, CD69	80	75	18082	12.0547	0.977537	0.858897	0.858897
KEGG_PATHWAY	mmu04310:Wnt signaling pathway	5	5.49451	0.00492689	TCF7L2, PPP3CA, CCND1, PRICKLE2, FZD8	39	141	7691	6.99309	0.455292	0.303004	0.303004
UP_KEYWORDS	Glycoprotein	26	28.5714	0.00531255	SERPINE1, IL5RA, LRP4, EFNA5, SLC1A7, TMEM245, P2RY1, NCAM1, NCAM2, ENPP6, CD300A, IL10RB, ST8SIA3, FZD8, UNC5C, TYR, MMP9, ZPBP, VEGFA, TMEM236, CPD, CD28, CD69, GLA, ITGA9, METAP2	90	3815	22680	1.71743	0.547822	0.395785	0.390472
GOTERM_MF_DIRECT	GO:0043565~sequence-specific DNA binding	9	9.89011	0.0057171	TCF7L2, MEF2C, E2F1, BCL2, PBX2, FOXK1, SOX6, ETS2, FOXP2	76	633	17446	3.26378	0.71182	0.472334	0.472334
UP_SEQ_FEATURE	mutagenesis site	10	10.989	0.00604251	PPP3CA, MEF2C, CPEB1, CD300A, INPP5D, RASA2, FZD8, NEDD4L, UNC5C, FOXP2	79	772	18012	2.95337	0.881568	1	1
GOTERM_BP_DIRECT	GO:0010629~negative regulation of gene expression	6	6.59341	0.00607748	PPP3CA, BRIP1, MEF2C, SERPINE1, CD28, VEGFA	80	265	18082	5.11755	0.995205	0.858897	0.858897
GOTERM_MF_DIRECT	GO:0046982~protein heterodimerization activity	8	8.79121	0.00652996	PPP3CA, MEF2C, P2RY1, BCL2, SOX6, TYR, FOXP2, VEGFA	76	514	17446	3.5728	0.758684	0.472334	0.472334
GOTERM_BP_DIRECT	GO:0051028~mRNA transport	4	4.3956	0.00674787	CPEB1, NUP133, XPO7, IGF2BP3	80	88	18082	10.2739	0.997345	0.858897	0.858897
INTERPRO	IPR009138:Neural cell adhesion	2	2.1978	0.00814128	NCAM1, NCAM2	85	2	20594	242.282	0.857092	0.968812	0.968812
GOTERM_BP_DIRECT	GO:0001934~positive regulation of protein phosphorylation	5	5.49451	0.00861885	CCND1, P2RY1, FZD8, MMP9, VEGFA	80	184	18082	6.14198	0.999491	0.858897	0.858897
UP_SEQ_FEATURE	chain:T-cell activation GTPase-activating protein 1	2	2.1978	0.00864238	TAGAP1, TAGAP	79	2	18012	228	0.952893	1	1
UP_SEQ_FEATURE	chain:T-cell activation Rho GTPase-activating protein	2	2.1978	0.00864238	TAGAP1, TAGAP	79	2	18012	228	0.952893	1	1
GOTERM_BP_DIRECT	GO:0051897~positive regulation of protein kinase B signaling	4	4.3956	0.00881623	TCF7L2, CD28, VEGFA, TSPYL5	80	97	18082	9.32062	0.999572	0.858897	0.858897
GOTERM_BP_DIRECT	GO:0071310~cellular response to organic substance	3	3.2967	0.00911569	CCND1, BCL2, IL5RA	80	33	18082	20.5477	0.999672	0.858897	0.858897
KEGG_PATHWAY	mmu05215:Prostate cancer	4	4.3956	0.00914746	TCF7L2, CCND1, E2F1, BCL2	39	88	7691	8.96387	0.677069	0.335832	0.335832
GOTERM_BP_DIRECT	GO:0071456~cellular response to hypoxia	4	4.3956	0.0103797	CPEB1, E2F1, BCL2, VEGFA	80	103	18082	8.77767	0.999893	0.858897	0.858897
GOTERM_BP_DIRECT	GO:0040007~growth	3	3.2967	0.0107852	BCL2, FOXP2, VEGFA	80	36	18082	18.8354	0.999925	0.858897	0.858897
UP_KEYWORDS	Activator	8	8.79121	0.0113896	TCF7L2, MEF2C, CPEB1, MCIDAS, E2F1, PBX2, FOXK1, SOX6	90	624	22680	3.23077	0.818552	0.426771	0.421042
GOTERM_CC_DIRECT	GO:0005737~cytoplasm	39	42.8571	0.0118213	HSPB6, SERPINE1, PRICKLE2, NEDD4L, CHM, CPLX2, ETS2, BICD2, KIF15, PPP3CA, NEURL1B, NEU3, FAM168B, BRIP1, CCND1, INPP5D, FGFR1OP2, CEP170B, E2F1, IGF2BP3, DMD, NCAM1, MBNL3, TCF7L2, MEF2C, GAS2L3, AGTRAP, XPO7, TYR, VEGFA, CPEB1, RASA2, BCL2, ULK1, LCP2, MCTP2, GLA, SF1, METAP2	83	6631	19662	1.39327	0.819569	1	1
BIOCARTA	m_p53Pathway:p53 Signaling Pathway	3	3.2967	0.0120566	CCND1, E2F1, BCL2	15	16	1289	16.1125	0.534284	0.747507	0.747507
KEGG_PATHWAY	mmu05200:Pathways in cancer	7	7.69231	0.0120653	TCF7L2, CCND1, E2F1, BCL2, FZD8, MMP9, VEGFA	39	395	7691	3.49477	0.775316	0.335832	0.335832
UP_KEYWORDS	Differentiation	8	8.79121	0.0135682	ALKBH5, MEF2C, LRP4, NEDD4L, FOXK1, EFNA5, CPLX2, VEGFA	90	646	22680	3.12074	0.869385	0.426771	0.421042
GOTERM_BP_DIRECT	GO:0009791~post-embryonic development	4	4.3956	0.0136403	TCF7L2, BCL2, SOX6, FOXP2	80	114	18082	7.9307	0.999994	0.952089	0.952089
KEGG_PATHWAY	mmu04066:HIF-1 signaling pathway	4	4.3956	0.0136517	IFNGR2, SERPINE1, BCL2, VEGFA	39	102	7691	7.73353	0.815615	0.335832	0.335832
INTERPRO	IPR011991:Winged helix-turn-helix DNA-binding domain	5	5.49451	0.0139622	E2F1, FOXK1, ETS2, FOXP2, METAP2	85	227	20594	5.33662	0.96479	1	1
GOTERM_BP_DIRECT	GO:0000122~negative regulation of transcription from RNA polymerase II promoter	9	9.89011	0.0141292	TCF7L2, MEF2C, CCND1, E2F1, FZD8, SOX6, ETS2, FOXP2, VEGFA	80	729	18082	2.79043	0.999996	0.952089	0.952089
UP_KEYWORDS	Developmental protein	10	10.989	0.0143212	MEF2C, FZD8, LRP4, FOXK1, UNC5C, MBNL3, MCTP2, SOX6, EFNA5, VEGFA	90	976	22680	2.58197	0.883432	0.426771	0.421042
GOTERM_BP_DIRECT	GO:0008283~cell proliferation	5	5.49451	0.0157516	MORF4L1, TCF7L2, BCL2, TYR, VEGFA	80	220	18082	5.13693	0.999999	0.9856	0.9856
UP_SEQ_FEATURE	domain:Fibronectin type-III 2	4	4.3956	0.0166582	IL10RB, NCAM1, NCAM2, FNDC3A	79	124	18012	7.35484	0.997296	1	1
GOTERM_CC_DIRECT	GO:0016020~membrane	40	43.956	0.0169019	SLC35D2, PRICKLE2, IL5RA, LRP4, EFNA5, SLC1A7, KIF15, TMEM69, PPP3CA, NEU3, FAM168B, TMEM245, CCND1, INPP5D, P2RY1, DMD, NCAM1, NCAM2, ENPP6, TMEM184C, NUP133, CD300A, IL10RB, ST8SIA3, AGTRAP, FZD8, UNC5C, FNDC3A, TYR, VEGFA, CPEB1, TMEM236, CPD, RASA2, CD28, BCL2, ULK1, CD69, MCTP2, ITGA9	83	6998	19662	1.35405	0.914109	1	1
UP_SEQ_FEATURE	domain:Fibronectin type-III 1	4	4.3956	0.0170156	IL10RB, NCAM1, NCAM2, FNDC3A	79	125	18012	7.296	0.997621	1	1
UP_KEYWORDS	GPI-anchor	4	4.3956	0.017774	NCAM1, NCAM2, ENPP6, EFNA5	90	140	22680	7.2	0.930897	0.441389	0.435464
GOTERM_BP_DIRECT	GO:0045599~negative regulation of fat cell differentiation	3	3.2967	0.018671	TCF7L2, E2F1, VEGFA	80	48	18082	14.1266	1	1	1
GOTERM_MF_DIRECT	GO:0042803~protein homodimerization activity	9	9.89011	0.0209716	HSPB6, FGFR1OP2, CD28, BCL2, LRP4, TYR, GLA, FOXP2, VEGFA	76	798	17446	2.58894	0.98994	1	1
GOTERM_CC_DIRECT	GO:0031225~anchored component of membrane	4	4.3956	0.0211824	NCAM1, NCAM2, ENPP6, EFNA5	83	141	19662	6.72033	0.95418	1	1
UP_KEYWORDS	Alternative splicing	28	30.7692	0.0252848	SLC35D2, LRP4, NEDD4L, EFNA5, BICD2, PPP3CA, INPP5D, FGFR1OP2, CEP170B, DMD, NCAM1, NCAM2, SOX6, TCF7L2, TMEM184C, MEF2C, CD300A, XPO7, UNC5C, FOXP2, VEGFA, MORF4L1, ARMC2, ZZZ3, BCL2, RBM41, FAM161B, SF1	90	4779	22680	1.47646	0.977982	0.538204	0.53098
GOTERM_BP_DIRECT	GO:0007519~skeletal muscle tissue development	3	3.2967	0.0266063	MEF2C, DMD, FOXP2	80	58	18082	11.6909	1	1	1
GOTERM_BP_DIRECT	GO:0048666~neuron development	3	3.2967	0.0266063	MEF2C, NCAM1, VEGFA	80	58	18082	11.6909	1	1	1
GOTERM_BP_DIRECT	GO:0071560~cellular response to transforming growth factor beta stimulus	3	3.2967	0.0292096	MEF2C, SERPINE1, SOX6	80	61	18082	11.116	1	1	1
GOTERM_BP_DIRECT	GO:0010628~positive regulation of gene expression	6	6.59341	0.0304333	PPP3CA, MEF2C, SERPINE1, E2F1, CD28, VEGFA	80	399	18082	3.39887	1	1	1
GOTERM_CC_DIRECT	GO:0005829~cytosol	14	15.3846	0.0328279	TCF7L2, MEF2C, UBXN2A, CHM, FNDC3A, CPLX2, TYR, UBA1Y, PPP3CA, CCND1, INPP5D, BCL2, ULK1, LCP2	83	1784	19662	1.85901	0.991824	1	1
KEGG_PATHWAY	mmu04630:Jak-STAT signaling pathway	4	4.3956	0.0342408	CCND1, IL10RB, IFNGR2, IL5RA	39	145	7691	5.44014	0.986232	0.404528	0.404528
GOTERM_BP_DIRECT	GO:0051549~positive regulation of keratinocyte migration	2	2.1978	0.0344286	SERPINE1, MMP9	80	8	18082	56.5063	1	1	1
INTERPRO	IPR013783:Immunoglobulin-like fold	10	10.989	0.0348159	CD300A, IL10RB, IFNGR2, CD28, IL5RA, UNC5C, NCAM1, NCAM2, FNDC3A, ZPBP	85	1099	20594	2.20457	0.999783	1	1
KEGG_PATHWAY	mmu05161:Hepatitis B	4	4.3956	0.0348422	CCND1, E2F1, BCL2, MMP9	39	146	7691	5.40288	0.987248	0.404528	0.404528
GOTERM_BP_DIRECT	GO:0007275~multicellular organism development	10	10.989	0.0350685	MEF2C, FZD8, LRP4, FOXK1, UNC5C, MBNL3, MCTP2, SOX6, EFNA5, VEGFA	80	1029	18082	2.19655	1	1	1
GOTERM_MF_DIRECT	GO:0003700~transcription factor activity, sequence-specific DNA binding	9	9.89011	0.0354229	TCF7L2, MEF2C, E2F1, PBX2, FOXK1, SOX6, ZFP300, ETS2, FOXP2	76	883	17446	2.33972	0.999601	1	1
GOTERM_BP_DIRECT	GO:0006355~regulation of transcription, DNA-templated	17	18.6813	0.0358995	TCF7L2, MEF2C, NUP133, PBX2, FOXK1, ETS2, FOXP2, MORF4L1, ZZZ3, MCIDAS, CCND1, E2F1, IGF2BP3, DMD, SOX6, ZFP300, SF1	80	2279	18082	1.68601	1	1	1
GOTERM_BP_DIRECT	GO:0051607~defense response to virus	4	4.3956	0.0367317	IL10RB, IFNGR2, TAGAP, BCL2	80	167	18082	5.41377	1	1	1
KEGG_PATHWAY	mmu04390:Hippo signaling pathway	4	4.3956	0.037932	TCF7L2, CCND1, SERPINE1, FZD8	39	151	7691	5.22398	0.991404	0.404528	0.404528
GOTERM_BP_DIRECT	GO:0031915~positive regulation of synaptic plasticity	2	2.1978	0.0386491	CPLX2, MMP9	80	9	18082	50.2278	1	1	1
KEGG_PATHWAY	mmu05210:Colorectal cancer	3	3.2967	0.0395518	TCF7L2, CCND1, BCL2	39	64	7691	9.24399	0.993013	0.404528	0.404528
GOTERM_CC_DIRECT	GO:0005634~nucleus	34	37.3626	0.0401396	HSPB6, UBXN2A, PRICKLE2, NEDD4L, FOXK1, ETS2, UBA1Y, PPP3CA, ALKBH5, BRIP1, MCIDAS, CCND1, E2F1, IGF2BP3, DMD, SOX6, MBNL3, TCF7L2, MEF2C, NUP133, PBX2, XPO7, TYR, FOXP2, ZPBP, VEGFA, MORF4L1, CPEB1, ZZZ3, CPD, CRAMP1L, BCL2, TSPYL5, SF1	83	6019	19662	1.33815	0.997259	1	1
KEGG_PATHWAY	mmu05212:Pancreatic cancer	3	3.2967	0.0406824	CCND1, E2F1, VEGFA	39	65	7691	9.10178	0.993955	0.404528	0.404528
GOTERM_BP_DIRECT	GO:0010469~regulation of receptor activity	2	2.1978	0.0428513	SERPINE1, P2RY1	80	10	18082	45.205	1	1	1
KEGG_PATHWAY	mmu05412:Arrhythmogenic right ventricular cardiomyopathy (ARVC)	3	3.2967	0.0429803	TCF7L2, DMD, ITGA9	39	67	7691	8.83008	0.995499	0.404528	0.404528
GOTERM_BP_DIRECT	GO:0050679~positive regulation of epithelial cell proliferation	3	3.2967	0.0436308	TCF7L2, FOXP2, VEGFA	80	76	18082	8.92204	1	1	1
SMART	SM00060:FN3	4	4.3956	0.0446352	IL10RB, NCAM1, NCAM2, FNDC3A	55	153	10425	4.95544	0.959088	1	1
UP_KEYWORDS	mRNA transport	3	3.2967	0.0449998	NUP133, XPO7, IGF2BP3	90	86	22680	8.7907	0.998952	0.677941	0.668841
KEGG_PATHWAY	mmu04514:Cell adhesion molecules (CAMs)	4	4.3956	0.0452104	CD28, NCAM1, NCAM2, ITGA9	39	162	7691	4.86926	0.996622	0.404528	0.404528
GOTERM_BP_DIRECT	GO:0010468~regulation of gene expression	5	5.49451	0.0459029	UBXN2A, BCL2, ULK1, DMD, SOX6	80	308	18082	3.66924	1	1	1
KEGG_PATHWAY	mmu05166:HTLV-I infection	5	5.49451	0.0460439	PPP3CA, CCND1, E2F1, FZD8, ETS2	39	276	7691	3.57256	0.996966	0.404528	0.404528
KEGG_PATHWAY	mmu05206:MicroRNAs in cancer	5	5.49451	0.0460439	CCND1, E2F1, BCL2, MMP9, VEGFA	39	276	7691	3.57256	0.996966	0.404528	0.404528
INTERPRO	IPR015373:Interferon alpha/beta receptor, beta chain	2	2.1978	0.0478755	IL10RB, IFNGR2	85	12	20594	40.3804	0.999992	1	1
UP_KEYWORDS	Transcription regulation	13	14.2857	0.0482685	TCF7L2, MEF2C, PBX2, FOXK1, ETS2, FOXP2, MORF4L1, ZZZ3, MCIDAS, CCND1, E2F1, SOX6, SF1	90	1799	22680	1.82101	0.999371	0.677941	0.668841
GOTERM_MF_DIRECT	GO:0003682~chromatin binding	6	6.59341	0.0501234	MORF4L1, TCF7L2, BRIP1, MEF2C, CRAMP1L, PBX2	76	466	17446	2.95561	0.999986	1	1
GOTERM_BP_DIRECT	GO:0033327~Leydig cell differentiation	2	2.1978	0.0512014	CCND1, SF1	80	12	18082	37.6708	1	1	1
GOTERM_BP_DIRECT	GO:0001666~response to hypoxia	4	4.3956	0.0518376	ALKBH5, ACOT2, AGTRAP, VEGFA	80	192	18082	4.70885	1	1	1
UP_KEYWORDS	Membrane	43	47.2527	0.0535099	PCDH10, SLC35D2, PRICKLE2, IL5RA, LRP4, NEDD4L, EFNA5, SLC1A7, TMEM69, PPP3CA, NEU3, FAM168B, TMEM245, CCND1, INPP5D, P2RY1, DMD, NCAM1, NCAM2, ENPP6, TMEM184C, CD300A, IL10RB, IFNGR2, ST8SIA3, AGTRAP, FZD8, UNC5C, FNDC3A, TYR, ZPBP, VEGFA, CPEB1, TMEM236, PCDHB17, CPD, RASA2, CD28, BCL2, CD69, MCTP2, SYNB, ITGA9	90	8683	22680	1.24796	0.999724	0.677941	0.668841
GOTERM_BP_DIRECT	GO:0030154~cell differentiation	8	8.79121	0.0539123	ALKBH5, MEF2C, LRP4, NEDD4L, FOXK1, EFNA5, CPLX2, VEGFA	80	780	18082	2.31821	1	1	1
GOTERM_BP_DIRECT	GO:0033555~multicellular organismal response to stress	2	2.1978	0.0553494	PPP3CA, NCAM1	80	13	18082	34.7731	1	1	1
GOTERM_BP_DIRECT	GO:0033197~response to vitamin E	2	2.1978	0.0553494	MEF2C, CCND1	80	13	18082	34.7731	1	1	1
KEGG_PATHWAY	mmu05152:Tuberculosis	4	4.3956	0.0554103	PPP3CA, IL10RB, IFNGR2, BCL2	39	176	7691	4.48193	0.999099	0.443833	0.443833
KEGG_PATHWAY	mmu05416:Viral myocarditis	3	3.2967	0.0577344	CCND1, CD28, DMD	39	79	7691	7.4888	0.999334	0.443833	0.443833
GOTERM_BP_DIRECT	GO:0060070~canonical Wnt signaling pathway	3	3.2967	0.0578304	TCF7L2, CCND1, FZD8	80	89	18082	7.61882	1	1	1
UP_SEQ_FEATURE	topological domain:Extracellular	16	17.5824	0.058461	CD300A, IL10RB, SLC35D2, IL5RA, FZD8, LRP4, AGTRAP, UNC5C, SLC1A7, CPD, P2RY1, CD28, NCAM1, CD69, NCAM2, ENPP6	79	2256	18012	1.61702	1	1	1
UP_KEYWORDS	Acetylation	19	20.8791	0.0586233	MEF2C, NUP133, XPO7, FOXK1, FNDC3A, BICD2, KIF15, MORF4L1, PPP3CA, ALKBH5, FAM168B, TMEM245, BRIP1, ZZZ3, RASA2, ACOT2, E2F1, SF1, METAP2	90	3125	22680	1.53216	0.999877	0.677941	0.668841
UP_KEYWORDS	Repressor	6	6.59341	0.0590684	TCF7L2, CPEB1, CCND1, FOXK1, FOXP2, SF1	90	534	22680	2.83146	0.999885	0.677941	0.668841
UP_KEYWORDS	Transcription	13	14.2857	0.0591492	TCF7L2, MEF2C, PBX2, FOXK1, ETS2, FOXP2, MORF4L1, ZZZ3, MCIDAS, CCND1, E2F1, SOX6, SF1	90	1859	22680	1.76224	0.999887	0.677941	0.668841
GOTERM_MF_DIRECT	GO:0008134~transcription factor binding	5	5.49451	0.059715	TCF7L2, CCND1, E2F1, BCL2, PBX2	76	342	17446	3.35603	0.999998	1	1
GOTERM_CC_DIRECT	GO:0005886~plasma membrane	28	30.7692	0.0599294	LRP4, NEDD4L, EFNA5, SLC1A7, ETS2, BICD2, PPP3CA, NEU3, FAM168B, INPP5D, P2RY1, DMD, NCAM1, NCAM2, ENPP6, CD300A, IL10RB, IFNGR2, AGTRAP, FZD8, UNC5C, VEGFA, CPEB1, PCDHB17, CPD, RASA2, CD28, METAP2	83	4874	19662	1.36089	0.999864	1	1
UP_SEQ_FEATURE	zinc finger region:ZZ-type	2	2.1978	0.0630479	ZZZ3, DMD	79	15	18012	30.4	1	1	1
GOTERM_BP_DIRECT	GO:0042060~wound healing	3	3.2967	0.0636648	SERPINE1, FGFR1OP2, ITGA9	80	94	18082	7.21356	1	1	1
KEGG_PATHWAY	mmu05222:Small cell lung cancer	3	3.2967	0.0643352	CCND1, E2F1, BCL2	39	84	7691	7.04304	0.99972	0.465145	0.465145
GOTERM_BP_DIRECT	GO:0016055~Wnt signaling pathway	4	4.3956	0.0665	TCF7L2, CCND1, FZD8, LRP4	80	213	18082	4.2446	1	1	1
GOTERM_BP_DIRECT	GO:0045779~negative regulation of bone resorption	2	2.1978	0.0676864	INPP5D, VEGFA	80	16	18082	28.2531	1	1	1
GOTERM_CC_DIRECT	GO:0031965~nuclear membrane	4	4.3956	0.0685929	BRIP1, NUP133, BCL2, PRICKLE2	83	226	19662	4.19277	0.999964	1	1
INTERPRO	IPR000433:Zinc finger, ZZ-type	2	2.1978	0.0709568	ZZZ3, DMD	85	18	20594	26.9203	1	1	1
GOTERM_BP_DIRECT	GO:0030224~monocyte differentiation	2	2.1978	0.0717633	MEF2C, VEGFA	80	17	18082	26.5912	1	1	1
GOTERM_BP_DIRECT	GO:0050731~positive regulation of peptidyl-tyrosine phosphorylation	3	3.2967	0.0721498	LRP4, EFNA5, VEGFA	80	101	18082	6.71361	1	1	1
GOTERM_BP_DIRECT	GO:0009311~oligosaccharide metabolic process	2	2.1978	0.0758226	ST8SIA3, GLA	80	18	18082	25.1139	1	1	1
GOTERM_BP_DIRECT	GO:0014898~cardiac muscle hypertrophy in response to stress	2	2.1978	0.0758226	PPP3CA, MEF2C	80	18	18082	25.1139	1	1	1
GOTERM_BP_DIRECT	GO:0030889~negative regulation of B cell proliferation	2	2.1978	0.0758226	CD300A, INPP5D	80	18	18082	25.1139	1	1	1
KEGG_PATHWAY	mmu05205:Proteoglycans in cancer	4	4.3956	0.0779028	CCND1, FZD8, MMP9, VEGFA	39	203	7691	3.88582	0.999953	0.465145	0.465145
UP_SEQ_FEATURE	glycosylation site:N-linked (GlcNAc...)	22	24.1758	0.0779216	CD300A, IL10RB, SERPINE1, ST8SIA3, IL5RA, FZD8, LRP4, UNC5C, EFNA5, TYR, SLC1A7, MMP9, ZPBP, VEGFA, CPD, P2RY1, CD28, NCAM1, CD69, NCAM2, ENPP6, GLA	79	3563	18012	1.4078	1	1	1
GOTERM_MF_DIRECT	GO:0044212~transcription regulatory region DNA binding	4	4.3956	0.0789645	TCF7L2, MEF2C, E2F1, SOX6	76	233	17446	3.94082	1	1	1
GOTERM_BP_DIRECT	GO:2000045~regulation of G1/S transition of mitotic cell cycle	2	2.1978	0.0798643	CCND1, E2F1	80	19	18082	23.7921	1	1	1
GOTERM_BP_DIRECT	GO:0048255~mRNA stabilization	2	2.1978	0.0798643	E2F1, VEGFA	80	19	18082	23.7921	1	1	1
GOTERM_BP_DIRECT	GO:0010039~response to iron ion	2	2.1978	0.0798643	CCND1, BCL2	80	19	18082	23.7921	1	1	1
GOTERM_BP_DIRECT	GO:0060749~mammary gland alveolus development	2	2.1978	0.0798643	CCND1, VEGFA	80	19	18082	23.7921	1	1	1
KEGG_PATHWAY	mmu04510:Focal adhesion	4	4.3956	0.0815348	CCND1, BCL2, ITGA9, VEGFA	39	207	7691	3.81073	0.999971	0.465145	0.465145
GOTERM_BP_DIRECT	GO:0030318~melanocyte differentiation	2	2.1978	0.0838886	MEF2C, BCL2	80	20	18082	22.6025	1	1	1
KEGG_PATHWAY	mmu04916:Melanogenesis	3	3.2967	0.0855368	TCF7L2, FZD8, TYR	39	99	7691	5.97591	0.999983	0.465145	0.465145
GOTERM_BP_DIRECT	GO:0051726~regulation of cell cycle	3	3.2967	0.086166	CCND1, E2F1, BCL2	80	112	18082	6.05424	1	1	1
UP_KEYWORDS	Lipoprotein	7	7.69231	0.0862004	CPD, PRICKLE2, LRP4, NCAM1, NCAM2, ENPP6, EFNA5	90	780	22680	2.26154	0.999999	0.854188	0.842722
GOTERM_CC_DIRECT	GO:0042629~mast cell granule	2	2.1978	0.0878873	CD300A, CPLX2	83	22	19662	21.5356	0.999998	1	1
KEGG_PATHWAY	mmu04015:Rap1 signaling pathway	4	4.3956	0.0880672	P2RY1, LCP2, EFNA5, VEGFA	39	214	7691	3.68608	0.999988	0.465145	0.465145
KEGG_PATHWAY	mmu04660:T cell receptor signaling pathway	3	3.2967	0.0885076	PPP3CA, CD28, LCP2	39	101	7691	5.85758	0.999989	0.465145	0.465145
UP_SEQ_FEATURE	compositionally biased region:Ala-rich	3	3.2967	0.0887746	ALKBH5, RASA2, FOXK1	79	115	18012	5.94783	1	1	1
SMART	SM00291:ZnF_ZZ	2	2.1978	0.0893132	ZZZ3, DMD	55	18	10425	21.0606	0.998568	1	1
GOTERM_MF_DIRECT	GO:0002020~protease binding	3	3.2967	0.0902669	SERPINE1, CD28, BCL2	76	117	17446	5.88596	1	1	1
UP_SEQ_FEATURE	cross-link:Glycyl lysine isopeptide (Lys-Gly) (interchain with G-Cter in SUMO)	3	3.2967	0.0914058	TCF7L2, MEF2C, SOX6	79	117	18012	5.84615	1	1	1
UP_SEQ_FEATURE	splice variant	27	29.6703	0.092207	SLC35D2, LRP4, NEDD4L, EFNA5, BICD2, PPP3CA, INPP5D, FGFR1OP2, CEP170B, NCAM1, NCAM2, SOX6, TCF7L2, TMEM184C, MEF2C, CD300A, XPO7, UNC5C, FOXP2, VEGFA, MORF4L1, ARMC2, ZZZ3, BCL2, RBM41, FAM161B, SF1	79	4691	18012	1.3123	1	1	1
KEGG_PATHWAY	mmu04151:PI3K-Akt signaling pathway	5	5.49451	0.0932852	CCND1, BCL2, EFNA5, ITGA9, VEGFA	39	351	7691	2.80919	0.999994	0.465145	0.465145
KEGG_PATHWAY	mmu05145:Toxoplasmosis	3	3.2967	0.0945416	IL10RB, IFNGR2, BCL2	39	105	7691	5.63443	0.999995	0.465145	0.465145
KEGG_PATHWAY	mmu04650:Natural killer cell mediated cytotoxicity	3	3.2967	0.0945416	PPP3CA, IFNGR2, LCP2	39	105	7691	5.63443	0.999995	0.465145	0.465145
GOTERM_BP_DIRECT	GO:0061178~regulation of insulin secretion involved in cellular response to glucose stimulus	2	2.1978	0.0958575	TCF7L2, EFNA5	80	23	18082	19.6543	1	1	1
GOTERM_BP_DIRECT	GO:0060045~positive regulation of cardiac muscle cell proliferation	2	2.1978	0.0958575	MEF2C, NCAM1	80	23	18082	19.6543	1	1	1
GOTERM_BP_DIRECT	GO:0045766~positive regulation of angiogenesis	3	3.2967	0.0981897	SERPINE1, MMP9, VEGFA	80	121	18082	5.60393	1	1	1
UP_KEYWORDS	Disulfide bond	18	19.7802	0.0991141	CD300A, IL10RB, ST8SIA3, IL5RA, FZD8, LRP4, UNC5C, EFNA5, MMP9, VEGFA, P2RY1, CD28, NCAM1, CD69, NCAM2, ENPP6, GLA, ITGA9	90	3124	22680	1.45198	1	0.854188	0.842722

## Sheet: mirNet_Esrrb mir Target
ID	Accession	Target	TargetID	Experiment	Literature	Tissue
mmu-mir-762	MIMAT0003892	T2		HITS-CLIP	21258322	Unspecified
mmu-mir-713	MIMAT0003504	T2		HITS-CLIP	21258322	Unspecified
mmu-mir-688	MIMAT0003467	Gla	11605	HITS-CLIP	21258322	Unspecified
mmu-mir-713	MIMAT0003504	Neu3	50877	HITS-CLIP	21258322	Unspecified
mmu-mir-711	MIMAT0003501	Nufip2	68564	HITS-CLIP	25083871	Unspecified
mmu-mir-711	MIMAT0003501	Nufip2	68597	HITS-CLIP	23597149	Unspecified
mmu-mir-762	MIMAT0003892	Armc2	213402	HITS-CLIP	21258322	Unspecified
mmu-mir-762	MIMAT0003892	Gas2l3	237436	HITS-CLIP	21258322	Unspecified
mmu-mir-711	MIMAT0003501	Cep170b	217882	HITS-CLIP	23597149	Unspecified
mmu-mir-762	MIMAT0003892	Cep170b	217882	HITS-CLIP	23597149	Unspecified
mmu-mir-713	MIMAT0003504	Tmem184c	235415	HITS-CLIP	26203562	Unspecified
mmu-mir-713	MIMAT0003504	Lrp4	228357	HITS-CLIP	21258322	Unspecified
mmu-mir-713	MIMAT0003504	Tspyl5	238330	HITS-CLIP	23142080	Unspecified
mmu-mir-762	MIMAT0003892	Nup133	234865	HITS-CLIP	23142080	Unspecified
mmu-mir-713	MIMAT0003504	Fam161b	217705	HITS-CLIP	25083871	Unspecified
mmu-mir-713	MIMAT0003504	Cd300a	217303	HITS-CLIP	21258322	Unspecified
mmu-mir-713	MIMAT0003504	Slc1a7	242607	HITS-CLIP	21258322	Unspecified
mmu-mir-713	MIMAT0003504	Rbm41	237073	HITS-CLIP	21258322	Unspecified
mmu-mir-713	MIMAT0003504	Tmem69	230657	HITS-CLIP	21258322	Unspecified
mmu-mir-713	MIMAT0003504	Lifr	16880	HITS-CLIP	23597149	Unspecified
mmu-mir-713	MIMAT0003504	Sod2	20656	HITS-CLIP	21258322	Unspecified
mmu-mir-713	MIMAT0003504	Tyr	22202	HITS-CLIP	21258322	Unspecified
mmu-mir-713	MIMAT0003504	Vav1	22324	HITS-CLIP	25083871	Unspecified
mmu-mir-713	MIMAT0003504	Vav1	22324	HITS-CLIP	21258322	Unspecified
mmu-mir-762	MIMAT0003892	4931428F04Rik	74356	HITS-CLIP	21258322	Unspecified
mmu-mir-713	MIMAT0003504	4931428F04Rik	74356	HITS-CLIP	21258322	Unspecified
mmu-mir-713	MIMAT0003504	Alkbh5	268420	HITS-CLIP	23597149	Unspecified
mmu-mir-713	MIMAT0003504	Alkbh5	268420	HITS-CLIP	25083871	Unspecified
mmu-mir-713	MIMAT0003504	Brip1	237911	HITS-CLIP	21258322	Unspecified
mmu-mir-762	MIMAT0003892	Btaf1	107182	HITS-CLIP	21258322	Unspecified
mmu-mir-713	MIMAT0003504	Fam198b	68659	HITS-CLIP	21258322	Unspecified
mmu-mir-762	MIMAT0003892	D430041D05Rik	241589	HITS-CLIP	21258322	Unspecified
mmu-mir-762	MIMAT0003892	Efna5	13640	HITS-CLIP	21258322	Unspecified
mmu-mir-713	MIMAT0003504	Mllt11	56772	HITS-CLIP	21258322	Unspecified
mmu-mir-762	MIMAT0003892	Rasa2	114713	HITS-CLIP	23142080	Unspecified
mmu-mir-762	MIMAT0003892	Pbxip1	229534	HITS-CLIP	21258322	Unspecified
mmu-mir-713	MIMAT0003504	Xpo7	65246	HITS-CLIP	21258322	Unspecified
mmu-mir-762	MIMAT0003892	Trak1	67095	HITS-CLIP	23597149	Unspecified
mmu-mir-713	MIMAT0003504	Trpm3	226025	HITS-CLIP	23597149	Unspecified
mmu-mir-762	MIMAT0003892	Xpo7	65246	HITS-CLIP	21258322	Unspecified
mmu-mir-762	MIMAT0003892	Trak1	67095	HITS-CLIP	21258322	Unspecified
mmu-mir-320-3p	MIMAT0000666	Fosl2	14284	HITS-CLIP	23142080	Unspecified
mmu-mir-320-3p	MIMAT0000666	Itga9	104099	HITS-CLIP	25083871	Unspecified
mmu-mir-320-3p	MIMAT0000666	Cpd	12874	HITS-CLIP	25083871	Unspecified
mmu-mir-210-3p	MIMAT0000658	Neurod2	18013	HITS-CLIP	21258322	Unspecified
mmu-mir-210-3p	MIMAT0000658	Neurod2	18013	HITS-CLIP	23597149	Unspecified
mmu-mir-32-5p	MIMAT0000654	Cpeb1	12877	HITS-CLIP	25083871	Unspecified
mmu-mir-499-5p	MIMAT0003482	Fzd8	14370	Western blot	24593893	Unspecified
mmu-mir-106b-5p	MIMAT0000386	Il10rb	16155	HITS-CLIP	21258322	Unspecified
mmu-mir-320-3p	MIMAT0000666	Sf1	22668	Flow cytometry//Luciferase assay//Western blot//qRT-PCR//Immunohistochemistry	24828505	Unspecified
mmu-mir-106b-5p	MIMAT0000386	Morf4l1	21761	HITS-CLIP	23142080	Unspecified
mmu-mir-106b-5p	MIMAT0000386	Morf4l1	627352	HITS-CLIP	23142080	Unspecified
mmu-mir-193a-3p	MIMAT0000223	Kif15	209737	HITS-CLIP	21258322	Unspecified
mmu-mir-499-5p	MIMAT0003482	Pknox1	18771	HITS-CLIP	23142080	Unspecified
mmu-mir-106b-5p	MIMAT0000386	ULK1	15502	Luciferase assay//qRT-PCR//Western blot	22781751	Unspecified
mmu-mir-210-3p	MIMAT0000658	Lcp2	16822	HITS-CLIP	23597149	Unspecified
mmu-mir-210-3p	MIMAT0000658	Lcp2	20400	HITS-CLIP	21258322	Unspecified
mmu-mir-106b-5p	MIMAT0000386	Pcdh10	18526	HITS-CLIP	23597149	Unspecified
mmu-mir-210-3p	MIMAT0000658	Agtrap	11610	HITS-CLIP	25083871	Unspecified
mmu-mir-499-5p	MIMAT0003482	Pbx2	18515	HITS-CLIP	21258322	Unspecified
mmu-mir-210-3p	MIMAT0000658	Slco2a1	24059	HITS-CLIP	21258322	Unspecified
mmu-mir-193a-3p	MIMAT0000223	Gla	11605	HITS-CLIP	25083871	Unspecified
mmu-mir-32-5p	MIMAT0000654	Zpbp	53604	HITS-CLIP	23142080	Unspecified
mmu-mir-106b-5p	MIMAT0000386	Larp1	73158	HITS-CLIP	23142080	Unspecified
mmu-mir-320-3p	MIMAT0000666	Igf2bp3	140488	HITS-CLIP	23142080	Unspecified
mmu-mir-32-5p	MIMAT0000654	Fam136a	66491	HITS-CLIP	25083871	Unspecified
mmu-mir-193a-3p	MIMAT0000223	Mrpl45	67036	HITS-CLIP	21258322	Unspecified
mmu-mir-106b-5p	MIMAT0000386	Fgfr1op2	67532	HITS-CLIP	23142080	Unspecified
mmu-mir-99b-5p	MIMAT0000132	Slc35d2	70484	HITS-CLIP	21258322	Unspecified
mmu-mir-106b-5p	MIMAT0000386	Pdp2	382051	HITS-CLIP	25083871	Unspecified
mmu-mir-320-3p	MIMAT0000666	Tmem236	625286	HITS-CLIP	23597149	Unspecified
mmu-mir-320-3p	MIMAT0000666	Tmem236	625286	HITS-CLIP	25083871	Unspecified
mmu-mir-32-5p	MIMAT0000654	Tagap1	217026	HITS-CLIP	23142080	Unspecified
mmu-mir-106b-5p	MIMAT0000386	Fam227a	75729	HITS-CLIP	21258322	Unspecified
mmu-mir-106b-5p	MIMAT0000386	Fam227a	75729	HITS-CLIP	25083871	Unspecified
mmu-mir-106b-5p	MIMAT0000386	Ago4	76850	HITS-CLIP	23142080	Unspecified
mmu-mir-193a-3p	MIMAT0000223	Metap2	56307	HITS-CLIP	23142080	Unspecified
mmu-mir-106b-5p	MIMAT0000386	Nedd4l	83814	HITS-CLIP	25083871	Unspecified
mmu-mir-210-3p	MIMAT0000658	Tns4	217169	HITS-CLIP	23597149	Unspecified
mmu-mir-210-3p	MIMAT0000658	Tns4	217169	HITS-CLIP	21258322	Unspecified
mmu-mir-210-3p	MIMAT0000658	Tns4	194952	HITS-CLIP	25083871	Unspecified
mmu-mir-106b-5p	MIMAT0000386	Ppp1r3b	244416	HITS-CLIP	23597149	Unspecified
mmu-mir-32-5p	MIMAT0000654	Rhbdl3	246104	HITS-CLIP	25083871	Unspecified
mmu-mir-210-3p	MIMAT0000658	Trim65	338364	HITS-CLIP	21258322	Unspecified
mmu-mir-210-3p	MIMAT0000658	Mbnl3	171170	HITS-CLIP	21258322	Unspecified
mmu-mir-210-3p	MIMAT0000658	Mbnl3	171170	HITS-CLIP	23597149	Unspecified
mmu-mir-499-5p	MIMAT0003482	Tmco3	234076	HITS-CLIP	25083871	Unspecified
mmu-mir-499-5p	MIMAT0003482	Zfp617	170938	HITS-CLIP	23142080	Unspecified
mmu-mir-499-5p	MIMAT0003482	Zfp617	217843	HITS-CLIP	21258322	Unspecified
mmu-mir-106b-5p	MIMAT0000386	Mctp2	244049	HITS-CLIP	23142080	Unspecified
mmu-mir-320-3p	MIMAT0000666	Ccdc121	403180	HITS-CLIP	25083871	Unspecified
mmu-mir-320-3p	MIMAT0000666	Synb	239167	HITS-CLIP	23597149	Unspecified
mmu-mir-320-3p	MIMAT0000666	Synb	239167	HITS-CLIP	25083871	Unspecified
mmu-mir-32-5p	MIMAT0000654	Zfp300	245368	HITS-CLIP	21258322	Unspecified
mmu-mir-32-5p	MIMAT0000654	Tagap	72536	HITS-CLIP	23142080	Unspecified
mmu-mir-106b-5p	MIMAT0000386	Neurl1b	240055	HITS-CLIP	25083871	Unspecified
mmu-mir-32-5p	MIMAT0000654	Gm5148	381438	HITS-CLIP	23142080	Unspecified
mmu-mir-32-5p	MIMAT0000654	Gm5148	381438	HITS-CLIP	25083871	Unspecified
mmu-mir-210-3p	MIMAT0000658	Mcidas	622408	HITS-CLIP	25083871	Unspecified
mmu-mir-210-3p	MIMAT0000658	Mcidas	622408	HITS-CLIP	23597149	Unspecified
mmu-mir-32-5p	MIMAT0000654	Gm14420	100037278	HITS-CLIP	21258322	Unspecified
mmu-mir-106b-5p	MIMAT0000386	Cd28	12487	HITS-CLIP	23142080	Unspecified
mmu-mir-106b-5p	MIMAT0000386	Cd28	12487	HITS-CLIP	23142080	Unspecified
mmu-mir-106b-5p	MIMAT0000386	Cd28	12487	HITS-CLIP	25083871	Unspecified
mmu-mir-106b-5p	MIMAT0000386	Cd28	12487	HITS-CLIP	25083871	Unspecified
mmu-mir-99b-5p	MIMAT0000132	Comp	12845	HITS-CLIP	21258322	Unspecified
mmu-mir-320-3p	MIMAT0000666	Cyp1a2	13106	HITS-CLIP	25083871	Unspecified
mmu-mir-32-5p	MIMAT0000654	Chm	12662	HITS-CLIP	23142080	Unspecified
mmu-mir-99b-5p	MIMAT0000132	Grik3	14807	HITS-CLIP	23597149	Unspecified
mmu-mir-32-5p	MIMAT0000654	Il5ra	16192	HITS-CLIP	21258322	Unspecified
mmu-mir-32-5p	MIMAT0000654	Ncam2	17968	HITS-CLIP	25083871	Unspecified
mmu-mir-320-3p	MIMAT0000666	Serpine1	18792	HITS-CLIP	23142080	Unspecified
mmu-mir-106b-5p	MIMAT0000386	Timp2	21858	HITS-CLIP	23142080	Unspecified
mmu-mir-32-5p	MIMAT0000654	Uba1y	22202	HITS-CLIP	21258322	Unspecified
mmu-mir-210-3p	MIMAT0000658	Acot2	171210	HITS-CLIP	21258322	Unspecified
mmu-mir-210-3p	MIMAT0000658	Acvr1b	11479	Luciferase assay//Microarray//qRT-PCR	19520079	Unspecified
mmu-mir-210-3p	MIMAT0000658	Hif1a	15251	Luciferase assay//qRT-PCR//Western blot	24608041	Unspecified
mmu-mir-193a-3p	MIMAT0000223	Ifngr2	15980	HITS-CLIP	21258322	Unspecified
mmu-mir-210-3p	MIMAT0000658	Dmd	13405	HITS-CLIP	21258322	Unspecified
mmu-mir-320-3p	MIMAT0000666	E2f1	13555	Flow cytometry//Luciferase assay//Western blot//qRT-PCR//Immunohistochemistry	24828505	Unspecified
mmu-mir-99b-5p	MIMAT0000132	Asxl2	75302	HITS-CLIP	21258322	Unspecified
mmu-mir-499-5p	MIMAT0003482	Auts2	319974	HITS-CLIP	25083871	Unspecified
mmu-mir-32-5p	MIMAT0000654	Enpp6	320981	Luciferase assay//Western blot	20035504	Unspecified
mmu-mir-320-3p	MIMAT0000666	Ets2	23872	Luciferase assay//Western blot	22179046	Unspecified
mmu-mir-210-3p	MIMAT0000658	Bcl2	12043	Immunoblot//qRT-PCR	23108914	Unspecified
mmu-mir-106b-5p	MIMAT0000386	Bcl2l11	12125	Immunofluorescence//Immunohistochemistry//In situ hybridization//Luciferase assay//Western blot	21546576	Unspecified
mmu-mir-320-3p	MIMAT0000666	Bicd2	76895	HITS-CLIP	23142080	Unspecified
mmu-mir-106b-5p	MIMAT0000386	Bmp4	12159	qRT-PCR	19559694	Unspecified
mmu-mir-32-5p	MIMAT0000654	Btg2	12227	HITS-CLIP	23142080	Unspecified
mmu-mir-499-5p	MIMAT0003482	Ppp3ca	19055	Western blot	24593893	Unspecified
mmu-mir-210-3p	MIMAT0000658	Fndc3a	319448	HITS-CLIP	23597149	Unspecified
mmu-mir-210-3p	MIMAT0000658	Foxk1	17425	HITS-CLIP	21258322	Unspecified
mmu-mir-210-3p	MIMAT0000658	Foxk1	17425	HITS-CLIP	25083871	Unspecified
mmu-mir-499-5p	MIMAT0003482	Ccnd1	12443	HITS-CLIP	21258322	Unspecified
mmu-mir-32-5p	MIMAT0000654	Cd69	12515	HITS-CLIP	23142080	Unspecified
mmu-mir-320-3p	MIMAT0000666	Mmp9	17395	Luciferase assay//Western blot	22179046	Unspecified
mmu-mir-320-3p	MIMAT0000666	Coro1a	12721	Flow//Luciferase assay//qRT-PCR//Western blot	22925886	Unspecified
mmu-mir-320-3p	MIMAT0000666	Cplx2	12890	HITS-CLIP	21258322	Unspecified
mmu-mir-499-5p	MIMAT0003482	Gprc5b	64297	HITS-CLIP	23142080	Unspecified
mmu-mir-499-5p	MIMAT0003482	Cramp1l	57354	HITS-CLIP	25083871	Unspecified
mmu-mir-106b-5p	MIMAT0000386	Id1	15901	HITS-CLIP	25083871	Unspecified
mmu-mir-106b-5p	MIMAT0000386	Ubxn2a	217379	HITS-CLIP	21258322	Unspecified
mmu-mir-210-3p	MIMAT0000658	Dmd	13405	HITS-CLIP	23597149	Unspecified
mmu-mir-193a-3p	MIMAT0000223	Dph3	105638	HITS-CLIP	21258322	Unspecified
mmu-mir-320-3p	MIMAT0000666	P2ry1	18441	HITS-CLIP	25083871	Unspecified
mmu-mir-320-3p	MIMAT0000666	Emilin2	246707	Luciferase assay//Western blot	22179046	Unspecified
mmu-mir-106b-5p	MIMAT0000386	Kdm2a	225876	HITS-CLIP	25083871	Unspecified
mmu-mir-499-5p	MIMAT0003482	Terf2ip	57321	HITS-CLIP	25083871	Unspecified
mmu-mir-320-3p	MIMAT0000666	Fam168b	214469	HITS-CLIP	23142080	Unspecified
mmu-mir-106b-5p	MIMAT0000386	Stat3	20848	qRT-PCR//Western blot	24598351	Unspecified
mmu-mir-106b-5p	MIMAT0000386	Stat3	20848	immunoblot//immunocytochemistry//Luciferase assay//qRT-PCR//Reporter assay//Western blot//qRT-PCR//Other	19559694	Unspecified
mmu-mir-320-3p	MIMAT0000666	Prickle2	243548	HITS-CLIP	25083871	Unspecified
mmu-mir-106b-5p	MIMAT0000386	Mapk14	26416	immunoblot//immunocytochemistry//Luciferase assay//qRT-PCR//Reporter assay//Western blot//qRT-PCR//Other	19559694	Unspecified
mmu-mir-499-5p	MIMAT0003482	Foxp2	114142	HITS-CLIP	25083871	Unspecified
mmu-mir-106b-5p	MIMAT0000386	Mef2c	17260	HITS-CLIP	23142080	Unspecified
mmu-mir-320-3p	MIMAT0000666	Mfsd4	213006	HITS-CLIP	25083871	Unspecified
mmu-mir-320-3p	MIMAT0000666	Mfsd4	213006	HITS-CLIP	23142080	Unspecified
mmu-mir-320-3p	MIMAT0000666	Gns	75612	HITS-CLIP	23142080	Unspecified
mmu-mir-210-3p	MIMAT0000658	Ncam1	17967	HITS-CLIP	21258322	Unspecified
mmu-mir-320-3p	MIMAT0000666	Hspb6	243912	GFP reporter assay//Luciferase assay//Western blot	19380620	Unspecified
mmu-mir-193a-3p	MIMAT0000223	Ubxn2a	217379	HITS-CLIP	21258322	Unspecified
mmu-mir-210-3p	MIMAT0000658	Shh	20423	FACS//GFP reporter assay//Immunofluorescence//Immunoprecipitaion//Luciferase assay//Microarray//qRT-PCR	23818299	Unspecified
mmu-mir-499-5p	MIMAT0003482	Vegfa	22339	Western blot	24593893	Unspecified
mmu-mir-210-3p	MIMAT0000658	Inpp5d	16331	Luciferase assay//qRT-PCR//Western blot	23798503	Unspecified
mmu-mir-499-5p	MIMAT0003482	Pcdhb17	93888	HITS-CLIP	25083871	Unspecified
mmu-mir-210-3p	MIMAT0000658	Trp53i11	277414	HITS-CLIP	23597149	Unspecified
mmu-mir-106b-5p	MIMAT0000386	Ptp4a2	19244	HITS-CLIP	23142080	Unspecified
mmu-mir-499-5p	MIMAT0003482	Sox6	20679	Flow//Luciferase assay//qRT-PCR//Western blot	24040263	Unspecified
mmu-mir-210-3p	MIMAT0000658	Trp53i11	277414	HITS-CLIP	19536157	Unspecified
mmu-mir-210-3p	MIMAT0000658	Trp53i11	277414	HITS-CLIP	21258322	Unspecified
mmu-mir-499-5p	MIMAT0003482	Mcl1	17210	HITS-CLIP	23597149	Unspecified
mmu-mir-210-3p	MIMAT0000658	Tcf7l2	21416	Luciferase assay//Western blot//Microarray	20492721	Unspecified
mmu-mir-106b-5p	MIMAT0000386	St8sia3	20451	HITS-CLIP	25083871	Unspecified
mmu-mir-210-3p	MIMAT0000658	Ubtf	21429	HITS-CLIP	23597149	Unspecified
mmu-mir-320-3p	MIMAT0000666	Spry4	24066	HITS-CLIP	25083871	Unspecified
mmu-mir-193a-3p	MIMAT0000223	Tmem245	242474	HITS-CLIP	21258322	Unspecified
mmu-mir-32-5p	MIMAT0000654	Stk10	20868	HITS-CLIP	25083871	Unspecified
mmu-mir-32-5p	MIMAT0000654	Stk10	20868	HITS-CLIP	19536157	Unspecified
mmu-mir-106b-5p	MIMAT0000386	Zbtb41	226470	HITS-CLIP	25083871	Unspecified
mmu-mir-320-3p	MIMAT0000666	Zzz3	108946	HITS-CLIP	25083871	Unspecified
mmu-mir-210-3p	MIMAT0000658	Ubtf	21429	HITS-CLIP	21258322	Unspecified
mmu-mir-32-5p	MIMAT0000654	Stk10	20868	HITS-CLIP	23597149	Unspecified
mmu-mir-320-3p	MIMAT0000666	Unc5c	22253	HITS-CLIP	25083871	Unspecified
mmu-mir-210-3p	MIMAT0000658	Ucp2	22228	Luciferase assay//Western blot	19073597	Unspecified
mmu-mir-210-3p	MIMAT0000658	Zxdc	80292	HITS-CLIP	23597149	Unspecified

## Sheet: Targets_miRNA_Esrrb_regTF
		Esrrb wo neg probes	Anova	FDR	Fold	Correl		esrrb-Exp1_Day0	esrrb-Exp2_Day0	esrrb-Exp3_Day0		esrrb-Exp1_Day1	esrrb-Exp2_Day1	esrrb-Exp3_Day1		esrrb-Exp1_Day3	esrrb-Exp2_Day3	esrrb-Exp3_Day3		esrrb-Exp1_Day5	esrrb-Exp2_Day5	esrrb-Exp3_Day5
4931428F04Rik	#N/A	4931428F04Rik	0.36977	0.502331	1.07826	0	0	6.99365	6.89851	7.16386	0	7.10414	7.04251	7.05917	0	7.1979	7.09127	7.09297	0	7.05617	7.17948	7.13848
Acvr1b	Acvr1b	Acvr1b	0.00124711	0.00544654	1.18691			8.88934	8.84333	8.99403		9.10588	9.01226	8.99115		9.01503	9.06496	9.00356		8.80686	8.77645	8.78432
Asxl2	Asxl2	Asxl2	0.000110173	0.000868574	1.52147			9.87618	9.64471	9.66383		9.70491	9.76116	9.59773		9.54017	9.68214	9.58737		9.06132	9.17087	9.13615
Auts2	#N/A	Auts2	0.000126931	0.000963445	1.53919			6.73465	6.77395	6.86902		7.03271	7.08752	7.12451		7.39297	7.42389	7.42727		7.02693	7.11745	7.30506
Bcl2l11	Bcl2l11	Bcl2l11	0.000205	0.00137393	1.64091			8.8211	8.70497	8.50812		8.88581	8.94171	8.89331		9.18897	9.24159	9.45959		9.47885	9.39298	9.30585
Bmp4	#N/A	Bmp4	8.10807e-08	1.12999e-05	3.81709			9.39174	9.55032	9.32739		8.66646	8.77489	8.63012		7.57411	7.36803	7.5299		9.26551	9.04175	9.09185
Btaf1	#N/A	Btaf1	0.000291711	0.00180376	1.21121			10.7771	10.6889	10.6536		10.6692	10.7649	10.6779		10.6152	10.6382	10.6741		10.3959	10.4259	10.4685
Btg2	#N/A	Btg2	5.32146e-06	0.000108709	1.7539			9.01739	9.04584	9.00411		9.0767	9.12567	9.11575		9.55592	9.35114	9.47982		9.79855	9.96115	9.73935
Comp	#N/A	Comp	0.406708	0.538087	1.17165			6.44764	6.11166	6.44266		6.49464	6.33498	6.63508		6.52951	6.65953	6.47279		6.38642	6.82739	6.47376
Coro1a	#N/A	Coro1a	1.12877e-05	0.000175442	1.77578			7.03972	7.07415	6.8266		7.1972	7.2419	7.24207		7.83485	7.7876	7.80337		7.15393	7.23813	7.33191
Cyp1a2	#N/A	Cyp1a2	0.128264	0.223183	1.12931			5.48985	5.3387	5.3543		5.37746	5.22937	5.27963		5.27898	5.24069	5.13685		5.34652	5.24397	5.14461
D430041D05Rik	#N/A	#N/A	#N/A	#N/A	#N/A			#N/A	#N/A	#N/A		#N/A	#N/A	#N/A		#N/A	#N/A	#N/A		#N/A	#N/A	#N/A
Dph3	#N/A	Dph3	0.00106503	0.00482698	1.24319			8.60265	8.67049	8.67235		8.7468	8.88669	8.78907		8.54943	8.61622	8.46399		8.53993	8.49816	8.44234
Emilin2	#N/A	Emilin2	0.321376	0.453153	1.15171			6.71335	6.36486	6.69967		6.7156	7.00863	6.63905		6.76092	6.76228	6.86602		6.65375	6.68854	6.71161
Fam136a	#N/A	#N/A	#N/A	#N/A	#N/A			#N/A	#N/A	#N/A		#N/A	#N/A	#N/A		#N/A	#N/A	#N/A		#N/A	#N/A	#N/A
Fam198b	#N/A	#N/A	#N/A	#N/A	#N/A			#N/A	#N/A	#N/A		#N/A	#N/A	#N/A		#N/A	#N/A	#N/A		#N/A	#N/A	#N/A
Fosl2	Fosl2	Fosl2	5.26744e-05	0.000507252	2.01166			7.56501	7.27604	7.65939		7.72559	7.67616	7.51846		7.85003	8.00519	7.92235		8.59935	8.41212	8.51414
Gns	Gns	Gns	0.000104973	0.000839713	1.528			9.69223	9.72345	9.70294		9.86349	9.87249	9.91206		10.0292	10.0156	9.89234		10.2117	10.2651	10.4768
Gprc5b	Gprc5b	Gprc5b	0.000431667	0.00241984	1.18774			7.80324	7.77737	7.82789		7.85188	7.8017	7.83161		7.94398	7.95063	7.86264		7.61274	7.70275	7.69711
Grik3	#N/A	Grik3	0.00100897	0.00461878	1.55568			9.15835	9.01074	9.15249		8.43853	8.43712	8.53328		8.85662	8.72368	8.69497		8.83309	8.59106	8.9533
Hif1a	Hif1a	Hif1a	0.00879744	0.0255787	1.22602			11.1186	11.1961	11.0207		10.9378	11.0119	10.9794		10.9026	10.8299	10.8261		11.1761	11.0068	11.2576
Id1	#N/A	Id1	0.00138066	0.00587834	1.53288			7.79693	8.05952	8.11911		8.57842	8.5665	8.67939		8.50771	8.40768	8.5738		8.62389	8.39358	8.35064
Kdm2a	#N/A	#N/A	#N/A	#N/A	#N/A			#N/A	#N/A	#N/A		#N/A	#N/A	#N/A		#N/A	#N/A	#N/A		#N/A	#N/A	#N/A
Larp1	#N/A	Larp1	0.0033679	0.0118728	1.23293			10.867	10.8401	10.7857		11.0437	11.021	11.1035		11.0728	11.178	11.0468		11.1025	11.0418	11.2548
Lifr	Lifr	Lifr	0.019336	0.0485015	1.25303			11.1445	10.9849	10.9942		10.865	10.9892	10.8705		10.8783	10.757	10.8098		10.9595	11.2425	11.2194
Mapk14	#N/A	Mapk14	0.109988	0.197491	1.05794			10.1129	10.0648	10.0395		10.0198	10.0306	10.0249		9.96087	10.0701	10.018		10.1346	10.047	10.1111
Mcl1	#N/A	Mcl1	3.21598e-05	0.00035872	1.22101			12.4564	12.3479	12.3728		12.5121	12.5098	12.541		12.2651	12.293	12.2672		12.2154	12.271	12.2123
Mllt11	Mllt11	Mllt11	0.00274589	0.0101359	1.18273			8.39835	8.40036	8.41563		8.55797	8.54036	8.436		8.50709	8.41389	8.43027		8.57177	8.66827	8.70065
Mrpl45	#N/A	Mrpl45	0.000173365	0.00121177	1.24656			11.2883	11.303	11.3029		11.3489	11.3019	11.3869		11.2052	11.1956	11.1664		11.1229	10.9849	10.976
Neurod2	Neurod2	Neurod2	0.823876	0.880153	1.05928			6.51662	6.61588	6.89358		6.61776	6.8215	6.72451		6.71881	6.85301	6.70353		6.72508	6.71622	6.60126
Nufip2	Nufip2	Nufip2	0.000180906	0.00124848	1.39247			10.7448	10.6773	10.5295		10.8562	10.9243	10.7999		10.7072	10.7578	10.7699		10.4337	10.3657	10.3481
Pbxip1	#N/A	Pbxip1	0.157796	0.262567	1.1096			7.71705	7.84109	7.69236		7.71815	7.60557	7.58581		7.64274	7.72637	7.50641		7.6749	7.82702	7.82369
Pdp2	#N/A	#N/A	#N/A	#N/A	#N/A			#N/A	#N/A	#N/A		#N/A	#N/A	#N/A		#N/A	#N/A	#N/A		#N/A	#N/A	#N/A
Pknox1	Pknox1	Pknox1	0.000696068	0.00349161	1.22311			8.8416	8.88787	8.86536		8.87893	8.96337	8.86984		8.70298	8.5716	8.56588		8.59243	8.67093	8.73265
Ppp1r3b	Ppp1r3b	Ppp1r3b	0.205031	0.32243	1.11966			6.80513	6.91777	7.07021		6.86529	6.82993	6.95354		7.05069	7.13001	6.95725		6.97474	6.95694	7.06166
Ptp4a2	Ptp4a2	Ptp4a2	0.00776147	0.0231322	1.19978			11.9422	11.8761	11.9298		11.8468	11.8838	11.7437		12.0073	11.9255	11.9406		12.0117	12.0576	12.1933
Rhbdl3	#N/A	Rhbdl3	0.975988	0.984148	1.03039			6.71169	6.61331	6.84799		6.72206	6.6794	6.81915		6.47567	6.82316	6.80981		6.77997	6.56686	6.74421
Shh	#N/A	Shh	0.439601	0.568738	1.09132			6.45399	6.45276	6.65698		6.41977	6.53109	6.50457		6.434	6.41178	6.41819		6.22248	6.46859	6.49445
Slco2a1	#N/A	Slco2a1	1.39105e-06	4.83322e-05	4.72635			8.71315	8.75576	8.71067		9.22946	9.30034	9.44518		10.3866	10.1193	10.2953		10.6156	11.0951	11.191
Sod2	#N/A	Sod2	1.27151e-08	5.49949e-06	1.85998			11.3147	11.4074	11.3352		11.1241	11.186	11.1326		10.7898	10.7191	10.6939		10.4611	10.4509	10.4595
Spry4	Spry4	Spry4	1.02916e-06	4.08503e-05	2.64813			9.76284	9.68132	9.46143		9.76149	9.86166	9.85887		8.82068	9.04082	9.04627		8.34148	8.46796	8.45765
Stat3	Stat3	Stat3	0.0106916	0.0299575	1.20075			10.299	10.2485	10.1629		10.2711	10.3215	10.2959		10.1292	10.1035	10.0066		10.2193	10.391	10.4207
Stk10	#N/A	Stk10	4.26849e-08	9.07452e-06	1.31912			7.44429	7.45334	7.39224		7.43273	7.43772	7.42378		7.34218	7.34654	7.35293		7.00428	7.05428	7.03695
Terf2ip	Terf2ip	Terf2ip	0.914588	0.943511	1.03209			8.304	8.16957	8.2256		8.09664	8.2859	8.29707		8.26674	8.20646	8.08926		8.2575	8.12476	8.23626
Timp2	Timp2	Timp2	1.44772e-05	0.000206349	2.80847			9.1627	8.98372	9.17417		9.20248	9.17505	9.19993		9.63756	9.03225	9.42391		10.491	10.6468	10.6521
Tmco3	#N/A	Tmco3	0.00317141	0.0113444	1.20837			8.62949	8.6404	8.53359		8.59728	8.58671	8.61513		8.6503	8.43637	8.59122		8.80135	8.85836	8.83738
Tns4	#N/A	Tns4	0.00357321	0.01246	1.84606			8.11377	8.00913	8.03364		8.51434	8.529	8.46677		8.94722	8.33709	8.76434		8.76628	8.84198	9.20161
Trak1	#N/A	Trak1	0.000173365	0.00121177	1.23946			8.15434	8.09671	8.12054		8.32549	8.3047	8.30986		8.24357	8.23209	8.13155		8.36825	8.4457	8.48676
Trim65	#N/A	Trim65	0.114166	0.20358	1.14198			6.65862	6.42373	6.63356		6.68269	6.65403	6.65381		6.70212	6.73449	6.70361		6.41286	6.49342	6.65932
Trp53i11	#N/A	Trp53i11	0.0105362	0.0296048	1.22279			8.8708	8.98212	8.87622		8.96465	9.10373	9.1624		9.04537	9.22099	9.19124		8.77029	8.93718	8.87961
Trpm3	#N/A	Trpm3	0.731049	0.812759	1.04203			5.85314	5.64558	5.83289		5.76214	5.84683	5.72772		5.77499	5.87026	5.86454		5.79889	5.73542	5.82296
Ubtf	#N/A	Ubtf	8.77272e-07	3.6987e-05	1.40009			10.761	10.8032	10.7355		10.715	10.7312	10.6742		10.4104	10.4308	10.3358		10.3256	10.2443	10.2733
Ucp2	#N/A	Ucp2	0.0223794	0.0547183	1.15338			10.7233	10.9206	10.8809		10.7773	10.7998	10.769		10.7976	10.8487	10.7553		10.9428	10.95	11.0709
Vav1	#N/A	Vav1	0.975988	0.984148	1.03414			5.77219	5.64024	6.00537		5.79002	5.71553	5.83142		5.93469	5.79673	5.71381		5.53556	5.83469	5.92968
Zbtb41	Zbtb41	Zbtb41	0.605929	0.714536	1.07624			9.24467	8.98904	8.95333		9.05335	9.09243	8.92485		9.05879	8.9703	9.0003		8.92835	8.97274	8.96794
Zfp617	#N/A	Zfp617	0.592379	0.703286	1.09629			8.67768	8.98362	8.61657		8.58672	8.65927	8.63398		8.71741	8.63294	8.59802		8.8871	8.53893	8.79191
Zxdc	#N/A	Zxdc	0.0198211	0.049461	1.09451			8.185	8.15633	8.14689		8.17228	8.19213	8.14035		8.27375	8.28502	8.21794		8.07854	8.10851	8.19881

## Sheet: targets_miRNA_NO Esrrb TF
			Anova	FDR	Fold	Correl		esrrb-Exp1_Day0	esrrb-Exp2_Day0	esrrb-Exp3_Day0		esrrb-Exp1_Day1	esrrb-Exp2_Day1	esrrb-Exp3_Day1		esrrb-Exp1_Day3	esrrb-Exp2_Day3	esrrb-Exp3_Day3		esrrb-Exp1_Day5	esrrb-Exp2_Day5	esrrb-Exp3_Day5
Acot2	#N/A	Acot2	0.328048	0.460233	1.1428	0	0	8.95791	9.35691	9.07051	0	8.95358	9.17333	9.02247	0	9.12375	9.24041	9.18909	0	9.22943	9.29269	9.20496	#REF!
Agtrap	#N/A	Agtrap	5.95936e-08	1.00333e-05	2.07056			9.96546	10.0005	10.0298		9.64856	9.68956	9.64635		9.32401	9.30553	9.29834		9.05084	8.94452	8.85032
Alkbh5	Alkbh5	Alkbh5	0.000477244	0.00261287	1.29422			10.5611	10.6407	10.6094		10.8245	10.8468	10.8557		10.9383	11.0239	10.9652		10.795	11.0069	10.9697
Armc2	#N/A	Armc2	0.0400696	0.0877739	1.31802			5.14404	4.77844	4.92842		4.66973	4.54977	4.60399		4.7645	4.51055	4.38073		4.50915	4.68667	4.69926
Bcl2	#N/A	Bcl2	0.000477244	0.00261287	1.48029			6.38629	6.36539	6.59408		6.49873	6.58859	6.41708		6.67861	6.75295	6.84288		6.96601	6.942	7.13539
Bicd2	Bicd2	Bicd2	0.000173365	0.00121177	1.18144			8.27758	8.25201	8.31505		8.40622	8.33993	8.37406		8.1863	8.21981	8.15909		8.39783	8.40759	8.48141
Brip1	#N/A	Brip1	0.143501	0.243629	1.09529			8.96979	8.83271	8.87601		8.80869	8.7784	8.69749		8.82977	8.72819	8.84827		8.70997	8.8491	8.77185
Ccdc121	#N/A	Ccdc121	0.408605	0.539772	1.08028			7.00887	6.82625	6.99108		6.86744	6.93549	6.91712		6.81786	7.01481	6.91563		6.94656	7.11094	6.99676
Ccnd1	#N/A	Ccnd1	0.000139111	0.00103277	1.53189			10.0454	10.006	10.0874		10.5418	10.5698	10.5621		10.0175	10.1087	10.0714		10.0828	9.75386	9.99106
Cd28	#N/A	Cd28	0.211354	0.329954	1.21329			5.61573	5.63136	5.93315		5.60019	5.50612	5.7357		5.86177	5.69	5.64312		5.97246	5.99693	5.7094
Cd300a	#N/A	Cd300a	0.437629	0.566917	1.05791			6.6212	6.64419	6.79479		6.60492	6.65841	6.62175		6.65328	6.72262	6.75281		6.71242	6.68626	6.63177
Cd69	#N/A	Cd69	0.587885	0.699473	1.13414			4.81641	4.82556	5.13727		4.99498	4.82133	4.73679		4.96249	4.94869	4.85655		5.01634	5.25222	4.82934
Cep170b	#N/A	#N/A	#N/A	#N/A	#N/A			#N/A	#N/A	#N/A		#N/A	#N/A	#N/A		#N/A	#N/A	#N/A		#N/A	#N/A	#N/A
Chm	#N/A	Chm	0.00993107	0.0282173	1.21687			10.4963	10.432	10.3258		10.2279	10.2696	10.0758		10.152	10.1134	10.1392		10.2202	10.3782	10.2867
Cpd	#N/A	Cpd	2.70855e-06	7.12228e-05	1.72472			9.25457	9.24412	9.17342		9.34141	9.32125	9.38582		9.47541	9.29841	9.40385		9.91827	10.0233	10.0896
Cpeb1	Cpeb1	Cpeb1	9.47515e-06	0.00015648	1.89504			6.4693	6.45979	6.36944		6.78456	6.80218	6.75386		7.33216	7.32342	7.40963		7.29109	6.95918	7.09309
Cplx2	#N/A	Cplx2	0.210079	0.328454	1.09107			6.43735	6.5503	6.56923		6.64524	6.65926	6.54995		6.60664	6.64029	6.5276		6.48117	6.39688	6.59918
Cramp1l	#N/A	Cramp1l	0.00457094	0.0151756	1.1894			7.8096	7.80572	7.88273		7.95909	7.82256	7.89206		8.02175	8.09699	8.02733		7.99965	8.05945	8.18966
Dmd	#N/A	Dmd	0.00393567	0.0134473	1.25621			5.61795	5.63939	5.50052		5.58873	5.49999	5.60363		5.39803	5.5422	5.45041		5.30656	5.33283	5.13122
E2f1	E2f1	E2f1	0.140556	0.2397	1.08616			8.45049	8.4097	8.54325		8.64134	8.53505	8.52611		8.52876	8.65391	8.50036		8.47817	8.48623	8.3804
Efna5	Efna5	Efna5	2.70855e-06	7.12228e-05	3.00668			6.55223	6.58443	6.71375		6.61711	6.59492	6.7561		7.17837	7.18733	7.18513		8.41325	7.91641	8.28525
Enpp6	#N/A	Enpp6	0.545816	0.664419	1.16481			5.5318	5.48982	5.71954		5.62175	5.74708	5.7112		5.72984	5.69317	5.40626		5.20649	5.76829	5.44496
Ets2	#N/A	Ets2	2.45023e-05	0.000297658	1.60903			8.25054	8.46787	8.3045		8.32071	8.37622	8.31451		8.49736	8.37808	8.48899		9.06279	8.90684	9.10039
Fam161b	#N/A	#N/A	#N/A	#N/A	#N/A			#N/A	#N/A	#N/A		#N/A	#N/A	#N/A		#N/A	#N/A	#N/A		#N/A	#N/A	#N/A
Fam168b	#N/A	#N/A	#N/A	#N/A	#N/A			#N/A	#N/A	#N/A		#N/A	#N/A	#N/A		#N/A	#N/A	#N/A		#N/A	#N/A	#N/A
Fam227a	#N/A	#N/A	#N/A	#N/A	#N/A			#N/A	#N/A	#N/A		#N/A	#N/A	#N/A		#N/A	#N/A	#N/A		#N/A	#N/A	#N/A
Fgfr1op2	#N/A	Fgfr1op2	0.257685	0.383205	1.06654			9.23408	9.24782	9.23774		9.21128	9.25798	9.33646		9.3363	9.17923	9.1755		9.33155	9.33716	9.30112
Fndc3a	Fndc3a	Fndc3a	0.000213538	0.00141714	1.41564			11.1872	11.1025	11.0616		11.2067	11.2773	11.1845		11.4022	11.3293	11.3406		11.4901	11.7314	11.6342
Foxk1	#N/A	Foxk1	0.253361	0.37839	1.11974			7.96579	7.87477	8.06331		8.1103	8.02936	8.19975		7.93562	7.93588	7.97841		8.04326	7.8973	8.21427
Foxp2	Foxp2	Foxp2	0.169673	0.277888	1.16781			5.65509	5.8908	5.68684		5.73901	5.87916	5.89792		5.80442	6.07869	6.02104		5.87398	5.83084	5.7734
Fzd8	Fzd8	Fzd8	0.00537235	0.0172495	1.39653			6.74029	6.97867	7.07014		7.11631	7.13891	7.1948		7.2611	7.41925	7.39618		7.3484	7.2984	7.58782
Gas2l3	Gas2l3	Gas2l3	0.000152142	0.00110148	1.33375			10.2537	10.1846	10.0721		10.1355	10.1783	10.0841		10.3094	10.3415	10.3961		9.93485	9.94855	9.91709
Gla	#N/A	Gla	0.0531272	0.110373	1.1894			10.3325	10.2994	10.3523		10.2548	10.2436	10.1309		10.2104	10.0912	10.07		9.91399	10.2328	10.0867
Gm14420	#N/A	#N/A	#N/A	#N/A	#N/A			#N/A	#N/A	#N/A		#N/A	#N/A	#N/A		#N/A	#N/A	#N/A		#N/A	#N/A	#N/A
Gm5148	#N/A	#N/A	#N/A	#N/A	#N/A			#N/A	#N/A	#N/A		#N/A	#N/A	#N/A		#N/A	#N/A	#N/A		#N/A	#N/A	#N/A
Hspb6	#N/A	Hspb6	0.00386111	0.0132521	1.16814			8.17097	8.14477	8.19335		8.02506	7.93721	7.99128		8.22071	8.14796	8.25751		7.95237	8.08569	8.10466
Ifngr2	#N/A	Ifngr2	1.22855e-05	0.000185101	1.84889			8.51063	8.60521	8.6654		8.68481	8.78145	8.68237		8.64534	8.36263	8.66666		9.40551	9.45877	9.47034
Igf2bp3	#N/A	Igf2bp3	3.43673e-06	8.19522e-05	1.79995			10.1216	10.2554	9.97264		10.1488	10.202	10.1486		10.6518	10.7097	10.7095		11.029	10.8898	10.9748
Il10rb	#N/A	Il10rb	7.88953e-06	0.00013928	1.94276			7.86367	7.96931	7.8256		7.82524	7.75574	7.86337		7.75214	7.55314	7.57989		8.47452	8.7151	8.56987
Il5ra	#N/A	Il5ra	0.8216	0.878507	1.10055			4.89623	4.38514	4.86446		4.7951	4.67807	4.87148		4.80149	4.8695	4.8895		4.55414	4.88633	4.8641
Inpp5d	#N/A	Inpp5d	0.000173365	0.00121177	2.17808			9.32456	9.41696	9.404		9.40644	9.57525	9.42672		8.93028	8.90708	8.89218		8.10127	8.72634	8.21162
Itga9	#N/A	Itga9	0.176394	0.286539	1.19581			7.19639	6.91796	7.1108		7.12703	7.08805	7.15917		6.95053	6.75739	6.89235		7.06863	6.8001	7.18814
Kif15	#N/A	Kif15	0.00482756	0.0158596	1.22693			10.8776	10.8957	10.7331		10.6221	10.663	10.4899		10.9011	10.8874	10.8717		10.6609	10.7986	10.7295
Lcp2	#N/A	Lcp2	0.996668	0.99822	1.01338			5.73676	5.8719	6.08		5.84309	5.84772	5.9537		5.95295	5.82895	5.84924		5.86489	5.9964	5.78558
Lrp4	Lrp4	Lrp4	9.04647e-05	0.000753452	1.40982			7.11203	7.08451	7.0591		7.04221	7.18044	7.09334		7.63915	7.58103	7.52199		7.42722	7.44475	7.66207
Mbnl3	Mbnl3	Mbnl3	5.32146e-06	0.000108709	1.98987			7.82978	7.81994	7.61181		7.96641	7.80588	7.70282		8.05776	8.00093	8.04572		8.68029	8.77607	8.78319
Mcidas	#N/A	#N/A	#N/A	#N/A	#N/A			#N/A	#N/A	#N/A		#N/A	#N/A	#N/A		#N/A	#N/A	#N/A		#N/A	#N/A	#N/A
Mctp2	#N/A	Mctp2	0.0229183	0.0558563	1.2929			7.38752	7.19929	7.07483		7.21359	7.43538	7.072		7.28308	7.11657	7.25319		6.82788	6.86577	6.9155
Mef2c	#N/A	Mef2c	0.000561026	0.00296855	1.77384			5.82646	6.16373	5.90892		5.99881	5.90022	6.15371		6.17076	6.00577	6.09869		6.55976	6.93572	6.88426
Metap2	#N/A	Metap2	0.123738	0.216948	1.06184			12.1487	12.1469	12.1389		12.0658	12.1429	12.0516		12.1012	12.0913	12.016		12.0906	12.0044	12.0797
Mfsd4	Mfsd4	Mfsd4	0.541458	0.660588	1.08419			6.93866	6.84449	7.04143		6.86348	6.89727	6.81794		6.9194	7.07754	6.93162		6.90806	7.03131	6.72598
Mmp9	#N/A	Mmp9	0.00921082	0.0265467	1.32707			6.47416	6.22398	6.29606		6.41705	6.64237	6.45958		6.25458	6.41214	6.29133		6.84645	6.58023	6.75611
Morf4l1	#N/A	Morf4l1	0.198831	0.315031	1.0774			9.37818	9.31754	9.30855		9.3103	9.33192	9.24689		9.3461	9.40011	9.46557		9.33856	9.43216	9.28896
Ncam1	#N/A	Ncam1	6.24435e-07	3.15818e-05	2.71998			8.91974	8.75619	8.79212		7.99589	8.15956	8.16593		7.39405	7.23709	7.50611		8.04936	8.05519	8.02126
Ncam2	#N/A	Ncam2	0.830684	0.885202	1.07701			4.15564	4.30553	4.30172		4.30148	4.42561	4.19222		4.2151	4.39493	4.26522		4.25075	4.42298	3.9245
Nedd4l	Nedd4l	Nedd4l	0.000314194	0.00191261	1.23741			8.74565	8.68329	8.6387		8.41503	8.4771	8.49958		8.36271	8.33184	8.4511		8.34614	8.4445	8.3888
Neu3	#N/A	Neu3	0.00474087	0.0156486	1.43892			7.12821	7.1839	7.18868		7.05482	7.30032	6.88312		7.32944	7.25566	7.26306		7.46309	7.72938	7.62077
Neurl1b	#N/A	#N/A	#N/A	#N/A	#N/A			#N/A	#N/A	#N/A		#N/A	#N/A	#N/A		#N/A	#N/A	#N/A		#N/A	#N/A	#N/A
Nup133	#N/A	Nup133	0.0829614	0.157629	1.08367			11.2324	11.3809	11.2633		11.1967	11.2824	11.2362		11.2269	11.2293	11.2406		11.1714	11.1604	11.1969
P2ry1	#N/A	P2ry1	0.0251681	0.0603026	1.28869			7.21735	7.15517	7.07177		7.20937	7.5479	7.29939		7.50556	7.3822	7.65425		7.07026	7.22566	7.24282
Pbx2	#N/A	Pbx2	0.000213538	0.00141714	1.57156			8.65184	8.80823	8.74213		8.65977	8.5947	8.67036		8.91522	8.87379	8.79237		9.33386	9.10805	9.43951
Pcdh10	#N/A	Pcdh10	0.590131	0.70148	1.06713			5.71898	5.7042	5.79828		5.73469	5.68445	5.91048		5.63289	5.67889	5.782		5.80673	5.69275	5.87551
Pcdhb17	#N/A	Pcdhb17	0.955538	0.970864	1.05137			4.78089	4.36399	4.75058		4.72149	4.50283	4.77273		4.60764	4.78993	4.54003		4.59977	4.71441	4.46605
Ppp3ca	#N/A	Ppp3ca	0.000853851	0.00406523	1.27459			9.36258	9.26966	9.26067		9.33404	9.3088	9.30135		9.32164	9.29567	9.25513		9.50488	9.65864	9.759
Prickle2	#N/A	Prickle2	0.000389407	0.00224154	1.80379			7.34518	7.11061	7.23426		6.74371	7.03076	7.06432		6.84339	6.86618	6.64406		6.50872	6.33566	6.29258
Rasa2	#N/A	Rasa2	6.59868e-05	0.000597166	1.50063			9.06874	9.02587	8.97748		9.06895	9.13542	9.08877		9.24254	9.09562	9.15306		9.46458	9.68977	9.67445
Rbm41	#N/A	Rbm41	0.00263247	0.00979068	1.31295			9.46426	9.46936	9.39175		9.24601	9.21889	9.09888		9.06193	9.06518	9.01984		9.04293	9.31585	9.13652
Serpine1	Serpine1	Serpine1	1.07904e-07	1.25318e-05	6.04859			10.3614	10.2846	10.1645		9.73799	9.94975	9.90112		7.65659	7.43617	7.92793		8.65835	8.7372	8.8639
Sf1	#N/A	Sf1	0.688921	0.780379	1.05399			10.884	10.8613	10.7893		10.8995	10.8973	10.9653		10.8268	10.89	10.8798		10.8784	10.6938	10.9899
Slc1a7	#N/A	Slc1a7	0.926378	0.95176	1.03743			6.23232	6.16751	6.44339		6.26432	6.38287	6.35506		6.3138	6.27558	6.29486		6.29188	6.4266	6.17741
Slc35d2	#N/A	Slc35d2	0.0151466	0.040005	1.27777			7.46072	7.76319	7.59792		7.58593	7.4376	7.56559		7.45058	7.28192	7.26001		7.67042	7.73393	7.64904
Sox6	#N/A	Sox6	0.408605	0.539772	1.09707			6.63364	6.57198	6.85899		6.6847	6.64173	6.59835		6.81886	6.64598	6.8609		6.70052	6.73289	6.86494
St8sia3	St8sia3	St8sia3	2.45023e-05	0.000297658	1.57985			6.52698	6.58915	6.62302		6.84987	6.73366	6.85875		7.18545	7.27857	7.25449		6.81091	6.71818	6.59007
Synb	#N/A	#N/A	#N/A	#N/A	#N/A			#N/A	#N/A	#N/A		#N/A	#N/A	#N/A		#N/A	#N/A	#N/A		#N/A	#N/A	#N/A
T2	#N/A	T2	0.397292	0.529484	1.11623			6.72107	6.6883	6.94641		6.87914	6.98805	6.72319		6.77656	6.84814	6.69671		6.66174	6.69814	6.75462
Tagap	#N/A	Tagap	0.427838	0.557545	1.04245			6.42443	6.36724	6.39501		6.29472	6.38856	6.38676		6.31989	6.42412	6.37753		6.41847	6.45412	6.37739
Tagap1	#N/A	Tagap1	0.0913882	0.170223	1.28636			8.817	9.09827	8.54885		8.99431	8.98506	9.07725		8.89006	8.93259	8.87541		8.75972	8.54153	8.66547
Tcf7l2	#N/A	Tcf7l2	5.95936e-08	1.00333e-05	3.01198			8.77436	8.71966	8.61795		8.86797	8.89228	8.88377		9.3579	9.37205	9.30138		10.1292	10.3454	10.4095
Tmem184c	#N/A	Tmem184c	0.260593	0.386612	1.10436			10.2166	10.4018	10.0837		10.074	10.1492	10.0494		10.1876	10.1337	10.1763		10.1096	10.0676	10.1514
Tmem236	#N/A	#N/A	#N/A	#N/A	#N/A			#N/A	#N/A	#N/A		#N/A	#N/A	#N/A		#N/A	#N/A	#N/A		#N/A	#N/A	#N/A
Tmem245	#N/A	#N/A	#N/A	#N/A	#N/A			#N/A	#N/A	#N/A		#N/A	#N/A	#N/A		#N/A	#N/A	#N/A		#N/A	#N/A	#N/A
Tmem69	#N/A	Tmem69	0.000616263	0.00318951	1.68318			8.89796	9.29528	8.83036		8.89909	8.94405	8.87615		8.44912	8.43287	8.31075		8.31914	8.0944	8.35648
Tspyl5	#N/A	Tspyl5	0.839706	0.892012	1.06498			7.3312	7.75121	7.48606		7.42003	7.49395	7.48915		7.48131	7.55406	7.52735		7.53622	7.67717	7.4622
Tyr	#N/A	Tyr	0.752124	0.827716	1.08319			5.16606	5.43007	5.26449		5.20753	5.52391	5.2231		5.45878	5.43576	5.22035		5.18204	5.3068	5.28017
ULK1	Ulk1	Ulk1	5.20772e-07	2.87755e-05	1.5524			8.88307	8.92702	8.86088		8.37955	8.33091	8.41554		8.25197	8.25313	8.26236		8.42514	8.45211	8.55477
Uba1y	#N/A	#N/A	#N/A	#N/A	#N/A			#N/A	#N/A	#N/A		#N/A	#N/A	#N/A		#N/A	#N/A	#N/A		#N/A	#N/A	#N/A
Ubxn2a	#N/A	Ubxn2a	1.56766e-05	0.000217032	1.40008			11.4998	11.4542	11.4385		11.5899	11.5645	11.4775		11.0646	11.0542	11.0566		11.2538	11.4068	11.2883
Unc5c	#N/A	Unc5c	0.124634	0.218184	1.24065			6.60098	6.12796	6.49567		6.47117	6.32871	6.43436		6.18588	6.31667	6.26273		6.54001	6.52874	6.62983
Vegfa	Vegfa	Vegfa	1.02916e-06	4.08503e-05	1.63653			9.38842	9.37009	9.4335		9.72039	9.70041	9.70597		9.82443	9.76123	9.73087		10.0455	10.1997	10.0787
Xpo7	#N/A	Xpo7	0.0017607	0.00711942	1.16286			10.9714	10.9422	10.859		11.0978	11.0776	11.0074		10.997	10.9824	10.9332		10.8507	10.8141	10.8648
Zfp300	#N/A	Zfp300	0.338208	0.470853	1.18054			5.81267	6.19003	5.82442		5.92202	5.94243	5.7788		5.92299	5.90302	5.7443		5.9009	5.55665	5.65122
Zpbp	#N/A	Zpbp	0.35029	0.483195	1.21128			5.73007	5.40949	5.4089		5.41986	5.26623	5.51624		5.3839	5.10039	5.49517		5.35823	5.01236	5.34826
Zzz3	#N/A	Zzz3	0.0713597	0.139658	1.11399			10.4231	10.2973	10.1913		10.2448	10.2574	10.2083		10.1513	10.1724	10.247		10.3477	10.3441	10.346
Ago4	#N/A	#N/A	#N/A	#N/A	#N/A			#N/A	#N/A	#N/A		#N/A	#N/A	#N/A		#N/A	#N/A	#N/A		#N/A	#N/A	#N/A
