# Supplementary material for: Esrrb Regulates Specific Feed-Forward Loops to Transit From Pluripotency Into Early Stages of Differentiation
Source: Front Cell Dev Biol. 2022 May 16;10:820255. doi: 10.3389/fcell.2022.820255 (PMC9149258; doi:10.3389/fcell.2022.820255)
Supplement: Supplementary file 13 [file Table8.xlsx]

## Sheet: Mir-Gene Targets
Table S8. miR-Gene Targets
ID	Accession	Target	TargetID	Experiment	Literature	Tissue
mmu-mir-106b-5p	MIMAT0000386	Il10rb	16155	HITS-CLIP	21258322	Unspecified
mmu-mir-106b-5p	MIMAT0000386	Morf4l1	21761	HITS-CLIP	23142080	Unspecified
mmu-mir-106b-5p	MIMAT0000386	Morf4l1	627352	HITS-CLIP	23142080	Unspecified
mmu-mir-106b-5p	MIMAT0000386	ULK1	15502	Luciferase assay//qRT-PCR//Western blot	22781751	Unspecified
mmu-mir-106b-5p	MIMAT0000386	Pcdh10	18526	HITS-CLIP	23597149	Unspecified
mmu-mir-106b-5p	MIMAT0000386	Larp1	73158	HITS-CLIP	23142080	Unspecified
mmu-mir-106b-5p	MIMAT0000386	Fgfr1op2	67532	HITS-CLIP	23142080	Unspecified
mmu-mir-106b-5p	MIMAT0000386	Pdp2	382051	HITS-CLIP	25083871	Unspecified
mmu-mir-106b-5p	MIMAT0000386	Fam227a	75729	HITS-CLIP	21258322	Unspecified
mmu-mir-106b-5p	MIMAT0000386	Fam227a	75729	HITS-CLIP	25083871	Unspecified
mmu-mir-106b-5p	MIMAT0000386	Ago4	76850	HITS-CLIP	23142080	Unspecified
mmu-mir-106b-5p	MIMAT0000386	Nedd4l	83814	HITS-CLIP	25083871	Unspecified
mmu-mir-106b-5p	MIMAT0000386	Ppp1r3b	244416	HITS-CLIP	23597149	Unspecified
mmu-mir-106b-5p	MIMAT0000386	Mctp2	244049	HITS-CLIP	23142080	Unspecified
mmu-mir-106b-5p	MIMAT0000386	Neurl1b	240055	HITS-CLIP	25083871	Unspecified
mmu-mir-106b-5p	MIMAT0000386	Cd28	12487	HITS-CLIP	23142080	Unspecified
mmu-mir-106b-5p	MIMAT0000386	Cd28	12487	HITS-CLIP	23142080	Unspecified
mmu-mir-106b-5p	MIMAT0000386	Cd28	12487	HITS-CLIP	25083871	Unspecified
mmu-mir-106b-5p	MIMAT0000386	Cd28	12487	HITS-CLIP	25083871	Unspecified
mmu-mir-106b-5p	MIMAT0000386	Timp2	21858	HITS-CLIP	23142080	Unspecified
mmu-mir-106b-5p	MIMAT0000386	Bcl2l11	12125	Immunofluorescence//Immunohistochemistry//In situ hybridization//Luciferase assay//Western blot	21546576	Unspecified
mmu-mir-106b-5p	MIMAT0000386	Bmp4	12159	qRT-PCR	19559694	Unspecified
mmu-mir-106b-5p	MIMAT0000386	Id1	15901	HITS-CLIP	25083871	Unspecified
mmu-mir-106b-5p	MIMAT0000386	Ubxn2a	217379	HITS-CLIP	21258322	Unspecified
mmu-mir-106b-5p	MIMAT0000386	Kdm2a	225876	HITS-CLIP	25083871	Unspecified
mmu-mir-106b-5p	MIMAT0000386	Stat3	20848	qRT-PCR//Western blot	24598351	Unspecified
mmu-mir-106b-5p	MIMAT0000386	Stat3	20848	immunoblot//immunocytochemistry//Luciferase assay//qRT-PCR//Reporter assay//Western blot//qRT-PCR//Other	19559694	Unspecified
mmu-mir-106b-5p	MIMAT0000386	Mapk14	26416	immunoblot//immunocytochemistry//Luciferase assay//qRT-PCR//Reporter assay//Western blot//qRT-PCR//Other	19559694	Unspecified
mmu-mir-106b-5p	MIMAT0000386	Mef2c	17260	HITS-CLIP	23142080	Unspecified
mmu-mir-106b-5p	MIMAT0000386	Ptp4a2	19244	HITS-CLIP	23142080	Unspecified
mmu-mir-106b-5p	MIMAT0000386	St8sia3	20451	HITS-CLIP	25083871	Unspecified
mmu-mir-106b-5p	MIMAT0000386	Zbtb41	226470	HITS-CLIP	25083871	Unspecified
mmu-mir-193a-3p	MIMAT0000223	Kif15	209737	HITS-CLIP	21258322	Unspecified
mmu-mir-193a-3p	MIMAT0000223	Gla	11605	HITS-CLIP	25083871	Unspecified
mmu-mir-193a-3p	MIMAT0000223	Mrpl45	67036	HITS-CLIP	21258322	Unspecified
mmu-mir-193a-3p	MIMAT0000223	Metap2	56307	HITS-CLIP	23142080	Unspecified
mmu-mir-193a-3p	MIMAT0000223	Ifngr2	15980	HITS-CLIP	21258322	Unspecified
mmu-mir-193a-3p	MIMAT0000223	Dph3	105638	HITS-CLIP	21258322	Unspecified
mmu-mir-193a-3p	MIMAT0000223	Ubxn2a	217379	HITS-CLIP	21258322	Unspecified
mmu-mir-193a-3p	MIMAT0000223	Tmem245	242474	HITS-CLIP	21258322	Unspecified
mmu-mir-210-3p	MIMAT0000658	Neurod2	18013	HITS-CLIP	21258322	Unspecified
mmu-mir-210-3p	MIMAT0000658	Neurod2	18013	HITS-CLIP	23597149	Unspecified
mmu-mir-210-3p	MIMAT0000658	Lcp2	16822	HITS-CLIP	23597149	Unspecified
mmu-mir-210-3p	MIMAT0000658	Lcp2	20400	HITS-CLIP	21258322	Unspecified
mmu-mir-210-3p	MIMAT0000658	Agtrap	11610	HITS-CLIP	25083871	Unspecified
mmu-mir-210-3p	MIMAT0000658	Slco2a1	24059	HITS-CLIP	21258322	Unspecified
mmu-mir-210-3p	MIMAT0000658	Tns4	217169	HITS-CLIP	23597149	Unspecified
mmu-mir-210-3p	MIMAT0000658	Tns4	217169	HITS-CLIP	21258322	Unspecified
mmu-mir-210-3p	MIMAT0000658	Tns4	194952	HITS-CLIP	25083871	Unspecified
mmu-mir-210-3p	MIMAT0000658	Trim65	338364	HITS-CLIP	21258322	Unspecified
mmu-mir-210-3p	MIMAT0000658	Mbnl3	171170	HITS-CLIP	21258322	Unspecified
mmu-mir-210-3p	MIMAT0000658	Mbnl3	171170	HITS-CLIP	23597149	Unspecified
mmu-mir-210-3p	MIMAT0000658	Mcidas	622408	HITS-CLIP	25083871	Unspecified
mmu-mir-210-3p	MIMAT0000658	Mcidas	622408	HITS-CLIP	23597149	Unspecified
mmu-mir-210-3p	MIMAT0000658	Acot2	171210	HITS-CLIP	21258322	Unspecified
mmu-mir-210-3p	MIMAT0000658	Acvr1b	11479	Luciferase assay//Microarray//qRT-PCR	19520079	Unspecified
mmu-mir-210-3p	MIMAT0000658	Hif1a	15251	Luciferase assay//qRT-PCR//Western blot	24608041	Unspecified
mmu-mir-210-3p	MIMAT0000658	Dmd	13405	HITS-CLIP	21258322	Unspecified
mmu-mir-210-3p	MIMAT0000658	Bcl2	12043	Immunoblot//qRT-PCR	23108914	Unspecified
mmu-mir-210-3p	MIMAT0000658	Fndc3a	319448	HITS-CLIP	23597149	Unspecified
mmu-mir-210-3p	MIMAT0000658	Foxk1	17425	HITS-CLIP	21258322	Unspecified
mmu-mir-210-3p	MIMAT0000658	Foxk1	17425	HITS-CLIP	25083871	Unspecified
mmu-mir-210-3p	MIMAT0000658	Dmd	13405	HITS-CLIP	23597149	Unspecified
mmu-mir-210-3p	MIMAT0000658	Ncam1	17967	HITS-CLIP	21258322	Unspecified
mmu-mir-210-3p	MIMAT0000658	Shh	20423	FACS//GFP reporter assay//Immunofluorescence//Immunoprecipitaion//Luciferase assay//Microarray//qRT-PCR	23818299	Unspecified
mmu-mir-210-3p	MIMAT0000658	Inpp5d	16331	Luciferase assay//qRT-PCR//Western blot	23798503	Unspecified
mmu-mir-210-3p	MIMAT0000658	Trp53i11	277414	HITS-CLIP	23597149	Unspecified
mmu-mir-210-3p	MIMAT0000658	Trp53i11	277414	HITS-CLIP	19536157	Unspecified
mmu-mir-210-3p	MIMAT0000658	Trp53i11	277414	HITS-CLIP	21258322	Unspecified
mmu-mir-210-3p	MIMAT0000658	Tcf7l2	21416	Luciferase assay//Western blot//Microarray	20492721	Unspecified
mmu-mir-210-3p	MIMAT0000658	Ubtf	21429	HITS-CLIP	23597149	Unspecified
mmu-mir-210-3p	MIMAT0000658	Ubtf	21429	HITS-CLIP	21258322	Unspecified
mmu-mir-210-3p	MIMAT0000658	Ucp2	22228	Luciferase assay//Western blot	19073597	Unspecified
mmu-mir-210-3p	MIMAT0000658	Zxdc	80292	HITS-CLIP	23597149	Unspecified
mmu-mir-32-5p	MIMAT0000654	Cpeb1	12877	HITS-CLIP	25083871	Unspecified
mmu-mir-32-5p	MIMAT0000654	Zpbp	53604	HITS-CLIP	23142080	Unspecified
mmu-mir-32-5p	MIMAT0000654	Fam136a	66491	HITS-CLIP	25083871	Unspecified
mmu-mir-32-5p	MIMAT0000654	Tagap1	217026	HITS-CLIP	23142080	Unspecified
mmu-mir-32-5p	MIMAT0000654	Rhbdl3	246104	HITS-CLIP	25083871	Unspecified
mmu-mir-32-5p	MIMAT0000654	Zfp300	245368	HITS-CLIP	21258322	Unspecified
mmu-mir-32-5p	MIMAT0000654	Tagap	72536	HITS-CLIP	23142080	Unspecified
mmu-mir-32-5p	MIMAT0000654	Gm5148	381438	HITS-CLIP	23142080	Unspecified
mmu-mir-32-5p	MIMAT0000654	Gm5148	381438	HITS-CLIP	25083871	Unspecified
mmu-mir-32-5p	MIMAT0000654	Gm14420	100037278	HITS-CLIP	21258322	Unspecified
mmu-mir-32-5p	MIMAT0000654	Chm	12662	HITS-CLIP	23142080	Unspecified
mmu-mir-32-5p	MIMAT0000654	Il5ra	16192	HITS-CLIP	21258322	Unspecified
mmu-mir-32-5p	MIMAT0000654	Ncam2	17968	HITS-CLIP	25083871	Unspecified
mmu-mir-32-5p	MIMAT0000654	Uba1y	22202	HITS-CLIP	21258322	Unspecified
mmu-mir-32-5p	MIMAT0000654	Enpp6	320981	Luciferase assay//Western blot	20035504	Unspecified
mmu-mir-32-5p	MIMAT0000654	Btg2	12227	HITS-CLIP	23142080	Unspecified
mmu-mir-32-5p	MIMAT0000654	Cd69	12515	HITS-CLIP	23142080	Unspecified
mmu-mir-32-5p	MIMAT0000654	Stk10	20868	HITS-CLIP	25083871	Unspecified
mmu-mir-32-5p	MIMAT0000654	Stk10	20868	HITS-CLIP	19536157	Unspecified
mmu-mir-32-5p	MIMAT0000654	Stk10	20868	HITS-CLIP	23597149	Unspecified
mmu-mir-320-3p	MIMAT0000666	Fosl2	14284	HITS-CLIP	23142080	Unspecified
mmu-mir-320-3p	MIMAT0000666	Itga9	104099	HITS-CLIP	25083871	Unspecified
mmu-mir-320-3p	MIMAT0000666	Cpd	12874	HITS-CLIP	25083871	Unspecified
mmu-mir-320-3p	MIMAT0000666	Sf1	22668	Flow cytometry//Luciferase assay//Western blot//qRT-PCR//Immunohistochemistry	24828505	Unspecified
mmu-mir-320-3p	MIMAT0000666	Igf2bp3	140488	HITS-CLIP	23142080	Unspecified
mmu-mir-320-3p	MIMAT0000666	Tmem236	625286	HITS-CLIP	23597149	Unspecified
mmu-mir-320-3p	MIMAT0000666	Tmem236	625286	HITS-CLIP	25083871	Unspecified
mmu-mir-320-3p	MIMAT0000666	Ccdc121	403180	HITS-CLIP	25083871	Unspecified
mmu-mir-320-3p	MIMAT0000666	Synb	239167	HITS-CLIP	23597149	Unspecified
mmu-mir-320-3p	MIMAT0000666	Synb	239167	HITS-CLIP	25083871	Unspecified
mmu-mir-320-3p	MIMAT0000666	Cyp1a2	13106	HITS-CLIP	25083871	Unspecified
mmu-mir-320-3p	MIMAT0000666	Serpine1	18792	HITS-CLIP	23142080	Unspecified
mmu-mir-320-3p	MIMAT0000666	E2f1	13555	Flow cytometry//Luciferase assay//Western blot//qRT-PCR//Immunohistochemistry	24828505	Unspecified
mmu-mir-320-3p	MIMAT0000666	Ets2	23872	Luciferase assay//Western blot	22179046	Unspecified
mmu-mir-320-3p	MIMAT0000666	Bicd2	76895	HITS-CLIP	23142080	Unspecified
mmu-mir-320-3p	MIMAT0000666	Mmp9	17395	Luciferase assay//Western blot	22179046	Unspecified
mmu-mir-320-3p	MIMAT0000666	Coro1a	12721	Flow//Luciferase assay//qRT-PCR//Western blot	22925886	Unspecified
mmu-mir-320-3p	MIMAT0000666	Cplx2	12890	HITS-CLIP	21258322	Unspecified
mmu-mir-320-3p	MIMAT0000666	P2ry1	18441	HITS-CLIP	25083871	Unspecified
mmu-mir-320-3p	MIMAT0000666	Emilin2	246707	Luciferase assay//Western blot	22179046	Unspecified
mmu-mir-320-3p	MIMAT0000666	Fam168b	214469	HITS-CLIP	23142080	Unspecified
mmu-mir-320-3p	MIMAT0000666	Prickle2	243548	HITS-CLIP	25083871	Unspecified
mmu-mir-320-3p	MIMAT0000666	Mfsd4	213006	HITS-CLIP	25083871	Unspecified
mmu-mir-320-3p	MIMAT0000666	Mfsd4	213006	HITS-CLIP	23142080	Unspecified
mmu-mir-320-3p	MIMAT0000666	Gns	75612	HITS-CLIP	23142080	Unspecified
mmu-mir-320-3p	MIMAT0000666	Hspb6	243912	GFP reporter assay//Luciferase assay//Western blot	19380620	Unspecified
mmu-mir-320-3p	MIMAT0000666	Spry4	24066	HITS-CLIP	25083871	Unspecified
mmu-mir-320-3p	MIMAT0000666	Zzz3	108946	HITS-CLIP	25083871	Unspecified
mmu-mir-320-3p	MIMAT0000666	Unc5c	22253	HITS-CLIP	25083871	Unspecified
mmu-mir-499-5p	MIMAT0003482	Fzd8	14370	Western blot	24593893	Unspecified
mmu-mir-499-5p	MIMAT0003482	Pknox1	18771	HITS-CLIP	23142080	Unspecified
mmu-mir-499-5p	MIMAT0003482	Pbx2	18515	HITS-CLIP	21258322	Unspecified
mmu-mir-499-5p	MIMAT0003482	Tmco3	234076	HITS-CLIP	25083871	Unspecified
mmu-mir-499-5p	MIMAT0003482	Zfp617	170938	HITS-CLIP	23142080	Unspecified
mmu-mir-499-5p	MIMAT0003482	Zfp617	217843	HITS-CLIP	21258322	Unspecified
mmu-mir-499-5p	MIMAT0003482	Auts2	319974	HITS-CLIP	25083871	Unspecified
mmu-mir-499-5p	MIMAT0003482	Ppp3ca	19055	Western blot	24593893	Unspecified
mmu-mir-499-5p	MIMAT0003482	Ccnd1	12443	HITS-CLIP	21258322	Unspecified
mmu-mir-499-5p	MIMAT0003482	Gprc5b	64297	HITS-CLIP	23142080	Unspecified
mmu-mir-499-5p	MIMAT0003482	Cramp1l	57354	HITS-CLIP	25083871	Unspecified
mmu-mir-499-5p	MIMAT0003482	Terf2ip	57321	HITS-CLIP	25083871	Unspecified
mmu-mir-499-5p	MIMAT0003482	Foxp2	114142	HITS-CLIP	25083871	Unspecified
mmu-mir-499-5p	MIMAT0003482	Vegfa	22339	Western blot	24593893	Unspecified
mmu-mir-499-5p	MIMAT0003482	Pcdhb17	93888	HITS-CLIP	25083871	Unspecified
mmu-mir-499-5p	MIMAT0003482	Sox6	20679	Flow//Luciferase assay//qRT-PCR//Western blot	24040263	Unspecified
mmu-mir-499-5p	MIMAT0003482	Mcl1	17210	HITS-CLIP	23597149	Unspecified
mmu-mir-688	MIMAT0003467	Gla	11605	HITS-CLIP	21258322	Unspecified
mmu-mir-711	MIMAT0003501	Nufip2	68564	HITS-CLIP	25083871	Unspecified
mmu-mir-711	MIMAT0003501	Nufip2	68597	HITS-CLIP	23597149	Unspecified
mmu-mir-711	MIMAT0003501	Cep170b	217882	HITS-CLIP	23597149	Unspecified
mmu-mir-713	MIMAT0003504	T2		HITS-CLIP	21258322	Unspecified
mmu-mir-713	MIMAT0003504	Neu3	50877	HITS-CLIP	21258322	Unspecified
mmu-mir-713	MIMAT0003504	Tmem184c	235415	HITS-CLIP	26203562	Unspecified
mmu-mir-713	MIMAT0003504	Lrp4	228357	HITS-CLIP	21258322	Unspecified
mmu-mir-713	MIMAT0003504	Tspyl5	238330	HITS-CLIP	23142080	Unspecified
mmu-mir-713	MIMAT0003504	Fam161b	217705	HITS-CLIP	25083871	Unspecified
mmu-mir-713	MIMAT0003504	Cd300a	217303	HITS-CLIP	21258322	Unspecified
mmu-mir-713	MIMAT0003504	Slc1a7	242607	HITS-CLIP	21258322	Unspecified
mmu-mir-713	MIMAT0003504	Rbm41	237073	HITS-CLIP	21258322	Unspecified
mmu-mir-713	MIMAT0003504	Tmem69	230657	HITS-CLIP	21258322	Unspecified
mmu-mir-713	MIMAT0003504	Lifr	16880	HITS-CLIP	23597149	Unspecified
mmu-mir-713	MIMAT0003504	Sod2	20656	HITS-CLIP	21258322	Unspecified
mmu-mir-713	MIMAT0003504	Tyr	22202	HITS-CLIP	21258322	Unspecified
mmu-mir-713	MIMAT0003504	Vav1	22324	HITS-CLIP	25083871	Unspecified
mmu-mir-713	MIMAT0003504	Vav1	22324	HITS-CLIP	21258322	Unspecified
mmu-mir-713	MIMAT0003504	4931428F04Rik	74356	HITS-CLIP	21258322	Unspecified
mmu-mir-713	MIMAT0003504	Alkbh5	268420	HITS-CLIP	23597149	Unspecified
mmu-mir-713	MIMAT0003504	Alkbh5	268420	HITS-CLIP	25083871	Unspecified
mmu-mir-713	MIMAT0003504	Brip1	237911	HITS-CLIP	21258322	Unspecified
mmu-mir-713	MIMAT0003504	Fam198b	68659	HITS-CLIP	21258322	Unspecified
mmu-mir-713	MIMAT0003504	Mllt11	56772	HITS-CLIP	21258322	Unspecified
mmu-mir-713	MIMAT0003504	Xpo7	65246	HITS-CLIP	21258322	Unspecified
mmu-mir-713	MIMAT0003504	Trpm3	226025	HITS-CLIP	23597149	Unspecified
mmu-mir-762	MIMAT0003892	T2		HITS-CLIP	21258322	Unspecified
mmu-mir-762	MIMAT0003892	Armc2	213402	HITS-CLIP	21258322	Unspecified
mmu-mir-762	MIMAT0003892	Gas2l3	237436	HITS-CLIP	21258322	Unspecified
mmu-mir-762	MIMAT0003892	Cep170b	217882	HITS-CLIP	23597149	Unspecified
mmu-mir-762	MIMAT0003892	Nup133	234865	HITS-CLIP	23142080	Unspecified
mmu-mir-762	MIMAT0003892	4931428F04Rik	74356	HITS-CLIP	21258322	Unspecified
mmu-mir-762	MIMAT0003892	Btaf1	107182	HITS-CLIP	21258322	Unspecified
mmu-mir-762	MIMAT0003892	D430041D05Rik	241589	HITS-CLIP	21258322	Unspecified
mmu-mir-762	MIMAT0003892	Efna5	13640	HITS-CLIP	21258322	Unspecified
mmu-mir-762	MIMAT0003892	Rasa2	114713	HITS-CLIP	23142080	Unspecified
mmu-mir-762	MIMAT0003892	Pbxip1	229534	HITS-CLIP	21258322	Unspecified
mmu-mir-762	MIMAT0003892	Trak1	67095	HITS-CLIP	23597149	Unspecified
mmu-mir-762	MIMAT0003892	Xpo7	65246	HITS-CLIP	21258322	Unspecified
mmu-mir-762	MIMAT0003892	Trak1	67095	HITS-CLIP	21258322	Unspecified
mmu-mir-99b-5p	MIMAT0000132	Slc35d2	70484	HITS-CLIP	21258322	Unspecified
mmu-mir-99b-5p	MIMAT0000132	Comp	12845	HITS-CLIP	21258322	Unspecified
mmu-mir-99b-5p	MIMAT0000132	Grik3	14807	HITS-CLIP	23597149	Unspecified
mmu-mir-99b-5p	MIMAT0000132	Asxl2	75302	HITS-CLIP	21258322	Unspecified

## Sheet: mmu-mir-713
								7 common elements in "List 1" and "Reg":		Anova	FDR	Fold	Correl		esrrb-Exp1_Day0	esrrb-Exp2_Day0	esrrb-Exp3_Day0		esrrb-Exp1_Day1	esrrb-Exp2_Day1	esrrb-Exp3_Day1		esrrb-Exp1_Day3	esrrb-Exp2_Day3	esrrb-Exp3_Day3		esrrb-Exp1_Day5	esrrb-Exp2_Day5	esrrb-Exp3_Day5		Average Day 0	Average Day 1	Average Day 3	Average Day 5
mmu-mir-713	MIMAT0003504	T2		HITS-CLIP	21258322	Unspecified		Lifr	Lifr	0.019336	0.0485015	1.25303	0	0	11.1445	10.9849	10.9942	0	10.865	10.9892	10.8705	0	10.8783	10.757	10.8098	0	10.9595	11.2425	11.2194	1	11.0412	10.9082	10.8151	11.1405
mmu-mir-713	MIMAT0003504	Neu3	50877	HITS-CLIP	21258322	Unspecified		Sod2	Sod2	1.27151e-08	5.49949e-06	1.85998			11.3147	11.4074	11.3352		11.1241	11.186	11.1326		10.7898	10.7191	10.6939		10.4611	10.4509	10.4595	2	11.3524	11.1476	10.7343	10.4572	3 up
mmu-mir-713	MIMAT0003504	Tmem184c	235415	HITS-CLIP	26203562	Unspecified		Vav1	Vav1	0.975988	0.984148	1.03414			5.77219	5.64024	6.00537		5.79002	5.71553	5.83142		5.93469	5.79673	5.71381		5.53556	5.83469	5.92968	3	5.80593	5.77899	5.81508	5.76664	3 down
mmu-mir-713	MIMAT0003504	Lrp4	228357	HITS-CLIP	21258322	Unspecified		4931428F04Rik	4931428F04Rik	0.36977	0.502331	1.07826			6.99365	6.89851	7.16386		7.10414	7.04251	7.05917		7.1979	7.09127	7.09297		7.05617	7.17948	7.13848	4	7.01867	7.06861	7.12738	7.12471
mmu-mir-713	MIMAT0003504	Tspyl5	238330	HITS-CLIP	23142080	Unspecified		Fam198b	#N/A	#N/A	#N/A	#N/A			#N/A	#N/A	#N/A		#N/A	#N/A	#N/A		#N/A	#N/A	#N/A		#N/A	#N/A	#N/A		#N/A	#N/A	#N/A	#N/A
mmu-mir-713	MIMAT0003504	Fam161b	217705	HITS-CLIP	25083871	Unspecified		Mllt11	Mllt11	0.00274589	0.0101359	1.18273			8.39835	8.40036	8.41563		8.55797	8.54036	8.436		8.50709	8.41389	8.43027		8.57177	8.66827	8.70065	5	8.40478	8.51144	8.45041	8.6469
mmu-mir-713	MIMAT0003504	Cd300a	217303	HITS-CLIP	21258322	Unspecified		Trpm3	Trpm3	0.731049	0.812759	1.04203			5.85314	5.64558	5.83289		5.76214	5.84683	5.72772		5.77499	5.87026	5.86454		5.79889	5.73542	5.82296	6	5.7772	5.7789	5.8366	5.78576
mmu-mir-713	MIMAT0003504	Slc1a7	242607	HITS-CLIP	21258322	Unspecified
mmu-mir-713	MIMAT0003504	Rbm41	237073	HITS-CLIP	21258322	Unspecified
mmu-mir-713	MIMAT0003504	Tmem69	230657	HITS-CLIP	21258322	Unspecified		14 common elements in "List 1" and "Nog Reg":
mmu-mir-713	MIMAT0003504	Lifr	16880	HITS-CLIP	23597149	Unspecified		T2	T2	0.397292	0.529484	1.11623	0	0	6.72107	6.6883	6.94641	0	6.87914	6.98805	6.72319	0	6.77656	6.84814	6.69671	0	6.66174	6.69814	6.75462	1	6.78526	6.86346	6.77381	6.70483
mmu-mir-713	MIMAT0003504	Sod2	20656	HITS-CLIP	21258322	Unspecified		Neu3	Neu3	0.00474087	0.0156486	1.43892			7.12821	7.1839	7.18868		7.05482	7.30032	6.88312		7.32944	7.25566	7.26306		7.46309	7.72938	7.62077	2	7.16693	7.07942	7.28272	7.60441	5 up
mmu-mir-713	MIMAT0003504	Tyr	22202	HITS-CLIP	21258322	Unspecified		Tmem184c	Tmem184c	0.260593	0.386612	1.10436			10.2166	10.4018	10.0837		10.074	10.1492	10.0494		10.1876	10.1337	10.1763		10.1096	10.0676	10.1514	3	10.2341	10.0909	10.1659	10.1095	7 down
mmu-mir-713	MIMAT0003504	Vav1	22324	HITS-CLIP	25083871	Unspecified		Lrp4	Lrp4	9.04647e-05	0.000753452	1.40982			7.11203	7.08451	7.0591		7.04221	7.18044	7.09334		7.63915	7.58103	7.52199		7.42722	7.44475	7.66207	4	7.08521	7.10533	7.58072	7.51135
mmu-mir-713	MIMAT0003504	Vav1	22324	HITS-CLIP	21258322	Unspecified		Tspyl5	Tspyl5	0.839706	0.892012	1.06498			7.3312	7.75121	7.48606		7.42003	7.49395	7.48915		7.48131	7.55406	7.52735		7.53622	7.67717	7.4622	5	7.52282	7.46771	7.5209	7.55853
mmu-mir-713	MIMAT0003504	4931428F04Rik	74356	HITS-CLIP	21258322	Unspecified		Fam161b	#N/A	#N/A	#N/A	#N/A			#N/A	#N/A	#N/A		#N/A	#N/A	#N/A		#N/A	#N/A	#N/A		#N/A	#N/A	#N/A		#N/A	#N/A	#N/A	#N/A
mmu-mir-713	MIMAT0003504	Alkbh5	268420	HITS-CLIP	23597149	Unspecified		Cd300a	Cd300a	0.437629	0.566917	1.05791			6.6212	6.64419	6.79479		6.60492	6.65841	6.62175		6.65328	6.72262	6.75281		6.71242	6.68626	6.63177	6	6.68673	6.62836	6.70957	6.67681
mmu-mir-713	MIMAT0003504	Alkbh5	268420	HITS-CLIP	25083871	Unspecified		Slc1a7	Slc1a7	0.926378	0.95176	1.03743			6.23232	6.16751	6.44339		6.26432	6.38287	6.35506		6.3138	6.27558	6.29486		6.29188	6.4266	6.17741	7	6.28107	6.33408	6.29474	6.29863
mmu-mir-713	MIMAT0003504	Brip1	237911	HITS-CLIP	21258322	Unspecified		Rbm41	Rbm41	0.00263247	0.00979068	1.31295			9.46426	9.46936	9.39175		9.24601	9.21889	9.09888		9.06193	9.06518	9.01984		9.04293	9.31585	9.13652	8	9.44179	9.18793	9.04898	9.1651
mmu-mir-713	MIMAT0003504	Fam198b	68659	HITS-CLIP	21258322	Unspecified		Tmem69	Tmem69	0.000616263	0.00318951	1.68318			8.89796	9.29528	8.83036		8.89909	8.94405	8.87615		8.44912	8.43287	8.31075		8.31914	8.0944	8.35648	9	9.00787	8.90643	8.39758	8.25668
mmu-mir-713	MIMAT0003504	Mllt11	56772	HITS-CLIP	21258322	Unspecified		Tyr	Tyr	0.752124	0.827716	1.08319			5.16606	5.43007	5.26449		5.20753	5.52391	5.2231		5.45878	5.43576	5.22035		5.18204	5.3068	5.28017	10	5.28687	5.31818	5.37163	5.25634
mmu-mir-713	MIMAT0003504	Xpo7	65246	HITS-CLIP	21258322	Unspecified		Alkbh5	Alkbh5	0.000477244	0.00261287	1.29422			10.5611	10.6407	10.6094		10.8245	10.8468	10.8557		10.9383	11.0239	10.9652		10.795	11.0069	10.9697	11	10.6037	10.8423	10.9758	10.9239
mmu-mir-713	MIMAT0003504	Trpm3	226025	HITS-CLIP	23597149	Unspecified		Brip1	Brip1	0.143501	0.243629	1.09529			8.96979	8.83271	8.87601		8.80869	8.7784	8.69749		8.82977	8.72819	8.84827		8.70997	8.8491	8.77185	12	8.89284	8.76153	8.80208	8.77697
								Xpo7	Xpo7	0.0017607	0.00711942	1.16286			10.9714	10.9422	10.859		11.0978	11.0776	11.0074		10.997	10.9824	10.9332		10.8507	10.8141	10.8648	13	10.9242	11.0609	10.9709	10.8432

## Sheet: mmu-mir-688
								1 common element in "List 1" and "Nog Reg":																							AVErage	Average Day 1	Aerage Day 3	Average day 5
mmu-mir-688	MIMAT0003467	Gla	11605	HITS-CLIP	21258322	Unspecified		Gla	Gla	0.0531272	0.110373	1.1894	0	0	10.3325	10.2994	10.3523	0	10.2548	10.2436	10.1309	0	10.2104	10.0912	10.07	0	9.91399	10.2328	10.0867	#REF!	0.450966	10.3281	10.1238	10.0778

## Sheet: mmu-mir-711
								1 common element in "List 1" and "Reg":		Anova	FDR	Fold	Correl		esrrb-Exp1_Day0	esrrb-Exp2_Day0	esrrb-Exp3_Day0		esrrb-Exp1_Day1	esrrb-Exp2_Day1	esrrb-Exp3_Day1		esrrb-Exp1_Day3	esrrb-Exp2_Day3	esrrb-Exp3_Day3		esrrb-Exp1_Day5	esrrb-Exp2_Day5	esrrb-Exp3_Day5		Average day 0	Average day 1	Average day 3	Average day 5
mmu-mir-711	MIMAT0003501	Nufip2	68564	HITS-CLIP	25083871	Unspecified		Nufip2	Nufip2	0.000180906	0.00124848	1.39247	0	0	10.7448	10.6773	10.5295	0	10.8562	10.9243	10.7999	0	10.7072	10.7578	10.7699	0	10.4337	10.3657	10.3481	#REF!	10.6505	10.8601	10.745	10.3825
mmu-mir-711	MIMAT0003501	Nufip2	68597	HITS-CLIP	23597149	Unspecified
mmu-mir-711	MIMAT0003501	Cep170b	217882	HITS-CLIP	23597149	Unspecified		1 common element in "List 1" and "Nog Reg":
								Cep170b	#N/A

## Sheet: mmu_mir_210_3p
								11 common elements in "mir210" and "Reg":		Anova	FDR	Fold	Correl		esrrb-Exp1_Day0	esrrb-Exp2_Day0	esrrb-Exp3_Day0		esrrb-Exp1_Day1	esrrb-Exp2_Day1	esrrb-Exp3_Day1		esrrb-Exp1_Day3	esrrb-Exp2_Day3	esrrb-Exp3_Day3		esrrb-Exp1_Day5	esrrb-Exp2_Day5	esrrb-Exp3_Day5		Average Day0	Average Day1	Average Day3	Average Day5
mmu-mir-210-3p	MIMAT0000658	Neurod2	18013	HITS-CLIP	21258322	Unspecified		Neurod2	Neurod2	0.823876	0.880153	1.05928	0	0	6.51662	6.61588	6.89358	0	6.61776	6.8215	6.72451	0	6.71881	6.85301	6.70353	0	6.72508	6.71622	6.60126	1	6.67536	6.72126	6.75845	6.68085
mmu-mir-210-3p	MIMAT0000658	Neurod2	18013	HITS-CLIP	23597149	Unspecified		Slco2a1	Slco2a1	1.39105e-06	4.83322e-05	4.72635			8.71315	8.75576	8.71067		9.22946	9.30034	9.44518		10.3866	10.1193	10.2953		10.6156	11.0951	11.191	2	8.72653	9.325	10.2671	10.9673	5 up
mmu-mir-210-3p	MIMAT0000658	Lcp2	16822	HITS-CLIP	23597149	Unspecified		Tns4	Tns4	0.00357321	0.01246	1.84606			8.11377	8.00913	8.03364		8.51434	8.529	8.46677		8.94722	8.33709	8.76434		8.76628	8.84198	9.20161	3	8.05218	8.50337	8.68288	8.93663	6 Down
mmu-mir-210-3p	MIMAT0000658	Lcp2	20400	HITS-CLIP	21258322	Unspecified		Trim65	Trim65	0.114166	0.20358	1.14198			6.65862	6.42373	6.63356		6.68269	6.65403	6.65381		6.70212	6.73449	6.70361		6.41286	6.49342	6.65932	4	6.57197	6.66351	6.71341	6.52187
mmu-mir-210-3p	MIMAT0000658	Agtrap	11610	HITS-CLIP	25083871	Unspecified		Acvr1b	Acvr1b	0.00124711	0.00544654	1.18691			8.88934	8.84333	8.99403		9.10588	9.01226	8.99115		9.01503	9.06496	9.00356		8.80686	8.77645	8.78432	5	8.9089	9.03643	9.02785	8.78921
mmu-mir-210-3p	MIMAT0000658	Slco2a1	24059	HITS-CLIP	21258322	Unspecified		Hif1a	Hif1a	0.00879744	0.0255787	1.22602			11.1186	11.1961	11.0207		10.9378	11.0119	10.9794		10.9026	10.8299	10.8261		11.1761	11.0068	11.2576	6	11.1118	10.9764	10.8528	11.1468
mmu-mir-210-3p	MIMAT0000658	Tns4	217169	HITS-CLIP	23597149	Unspecified		Shh	Shh	0.439601	0.568738	1.09132			6.45399	6.45276	6.65698		6.41977	6.53109	6.50457		6.434	6.41178	6.41819		6.22248	6.46859	6.49445	7	6.52125	6.48514	6.42132	6.39517
mmu-mir-210-3p	MIMAT0000658	Tns4	217169	HITS-CLIP	21258322	Unspecified		Trp53i11	Trp53i11	0.0105362	0.0296048	1.22279			8.8708	8.98212	8.87622		8.96465	9.10373	9.1624		9.04537	9.22099	9.19124		8.77029	8.93718	8.87961	8	8.90972	9.07693	9.15254	8.86236
mmu-mir-210-3p	MIMAT0000658	Tns4	194952	HITS-CLIP	25083871	Unspecified		Ubtf	Ubtf	8.77272e-07	3.6987e-05	1.40009			10.761	10.8032	10.7355		10.715	10.7312	10.6742		10.4104	10.4308	10.3358		10.3256	10.2443	10.2733	9	10.7666	10.7068	10.3924	10.2811
mmu-mir-210-3p	MIMAT0000658	Trim65	338364	HITS-CLIP	21258322	Unspecified		Ucp2	Ucp2	0.0223794	0.0547183	1.15338			10.7233	10.9206	10.8809		10.7773	10.7998	10.769		10.7976	10.8487	10.7553		10.9428	10.95	11.0709	10	10.8416	10.782	10.8005	10.9879
mmu-mir-210-3p	MIMAT0000658	Mbnl3	171170	HITS-CLIP	21258322	Unspecified		Zxdc	Zxdc	0.0198211	0.049461	1.09451			8.185	8.15633	8.14689		8.17228	8.19213	8.14035		8.27375	8.28502	8.21794		8.07854	8.10851	8.19881	11	8.16274	8.16825	8.2589	8.12862
mmu-mir-210-3p	MIMAT0000658	Mbnl3	171170	HITS-CLIP	23597149	Unspecified
mmu-mir-210-3p	MIMAT0000658	Mcidas	622408	HITS-CLIP	25083871	Unspecified
mmu-mir-210-3p	MIMAT0000658	Mcidas	622408	HITS-CLIP	23597149	Unspecified
mmu-mir-210-3p	MIMAT0000658	Acot2	171210	HITS-CLIP	21258322	Unspecified
mmu-mir-210-3p	MIMAT0000658	Acvr1b	11479	Luciferase assay//Microarray//qRT-PCR	19520079	Unspecified
mmu-mir-210-3p	MIMAT0000658	Hif1a	15251	Luciferase assay//qRT-PCR//Western blot	24608041	Unspecified
mmu-mir-210-3p	MIMAT0000658	Dmd	13405	HITS-CLIP	21258322	Unspecified		12 common elements in "mir210" and "Nog Reg":																							Average Day0	Average Day1	Average Day3	Average Day5
mmu-mir-210-3p	MIMAT0000658	Bcl2	12043	Immunoblot//qRT-PCR	23108914	Unspecified		Lcp2	Lcp2	0.996668	0.99822	1.01338	0	0	5.73676	5.8719	6.08	0	5.84309	5.84772	5.9537	0	5.95295	5.82895	5.84924	0	5.86489	5.9964	5.78558	1	5.89622	5.88151	5.87705	5.88229
mmu-mir-210-3p	MIMAT0000658	Fndc3a	319448	HITS-CLIP	23597149	Unspecified		Agtrap	Agtrap	5.95936e-08	1.00333e-05	2.07056			9.96546	10.0005	10.0298		9.64856	9.68956	9.64635		9.32401	9.30553	9.29834		9.05084	8.94452	8.85032	2	9.99858	9.66149	9.30929	8.94856
mmu-mir-210-3p	MIMAT0000658	Foxk1	17425	HITS-CLIP	21258322	Unspecified		Mbnl3	Mbnl3	5.32146e-06	0.000108709	1.98987			7.82978	7.81994	7.61181		7.96641	7.80588	7.70282		8.05776	8.00093	8.04572		8.68029	8.77607	8.78319	3	7.75384	7.82504	8.0348	8.74652	6 up
mmu-mir-210-3p	MIMAT0000658	Foxk1	17425	HITS-CLIP	25083871	Unspecified		Mcidas	#N/A	#N/A	#N/A	#N/A			#N/A	#N/A	#N/A		#N/A	#N/A	#N/A		#N/A	#N/A	#N/A		#N/A	#N/A	#N/A		#N/A	#N/A	#N/A	#N/A	5 down
mmu-mir-210-3p	MIMAT0000658	Dmd	13405	HITS-CLIP	23597149	Unspecified		Acot2	Acot2	0.328048	0.460233	1.1428			8.95791	9.35691	9.07051		8.95358	9.17333	9.02247		9.12375	9.24041	9.18909		9.22943	9.29269	9.20496	4	9.12844	9.04979	9.18442	9.24236
mmu-mir-210-3p	MIMAT0000658	Ncam1	17967	HITS-CLIP	21258322	Unspecified		Dmd	Dmd	0.00393567	0.0134473	1.25621			5.61795	5.63939	5.50052		5.58873	5.49999	5.60363		5.39803	5.5422	5.45041		5.30656	5.33283	5.13122	5	5.58595	5.56412	5.46355	5.25687
mmu-mir-210-3p	MIMAT0000658	Shh	20423	FACS//GFP reporter assay//Immunofluorescence//Immunoprecipitaion//Luciferase assay//Microarray//qRT-PCR	23818299	Unspecified		Bcl2	Bcl2	0.000477244	0.00261287	1.48029			6.38629	6.36539	6.59408		6.49873	6.58859	6.41708		6.67861	6.75295	6.84288		6.96601	6.942	7.13539	6	6.44858	6.50147	6.75815	7.01447
mmu-mir-210-3p	MIMAT0000658	Inpp5d	16331	Luciferase assay//qRT-PCR//Western blot	23798503	Unspecified		Fndc3a	Fndc3a	0.000213538	0.00141714	1.41564			11.1872	11.1025	11.0616		11.2067	11.2773	11.1845		11.4022	11.3293	11.3406		11.4901	11.7314	11.6342	7	11.1171	11.2228	11.3573	11.6186
mmu-mir-210-3p	MIMAT0000658	Trp53i11	277414	HITS-CLIP	23597149	Unspecified		Foxk1	Foxk1	0.253361	0.37839	1.11974			7.96579	7.87477	8.06331		8.1103	8.02936	8.19975		7.93562	7.93588	7.97841		8.04326	7.8973	8.21427	8	7.96795	8.11314	7.94997	8.05161
mmu-mir-210-3p	MIMAT0000658	Trp53i11	277414	HITS-CLIP	19536157	Unspecified		Ncam1	Ncam1	6.24435e-07	3.15818e-05	2.71998			8.91974	8.75619	8.79212		7.99589	8.15956	8.16593		7.39405	7.23709	7.50611		8.04936	8.05519	8.02126	9	8.82268	8.10712	7.37909	8.04194
mmu-mir-210-3p	MIMAT0000658	Trp53i11	277414	HITS-CLIP	21258322	Unspecified		Inpp5d	Inpp5d	0.000173365	0.00121177	2.17808			9.32456	9.41696	9.404		9.40644	9.57525	9.42672		8.93028	8.90708	8.89218		8.10127	8.72634	8.21162	10	9.38184	9.46947	8.90985	8.34641
mmu-mir-210-3p	MIMAT0000658	Tcf7l2	21416	Luciferase assay//Western blot//Microarray	20492721	Unspecified		Tcf7l2	Tcf7l2	5.95936e-08	1.00333e-05	3.01198			8.77436	8.71966	8.61795		8.86797	8.89228	8.88377		9.3579	9.37205	9.30138		10.1292	10.3454	10.4095	11	8.70399	8.88134	9.34378	10.2947
mmu-mir-210-3p	MIMAT0000658	Ubtf	21429	HITS-CLIP	23597149	Unspecified
mmu-mir-210-3p	MIMAT0000658	Ubtf	21429	HITS-CLIP	21258322	Unspecified
mmu-mir-210-3p	MIMAT0000658	Ucp2	22228	Luciferase assay//Western blot	19073597	Unspecified
mmu-mir-210-3p	MIMAT0000658	Zxdc	80292	HITS-CLIP	23597149	Unspecified

## Sheet: mmu_mir_762
								5 common elements in "List 1" and "Reg":		Anova	FDR	Fold	Correl		esrrb-Exp1_Day0	esrrb-Exp2_Day0	esrrb-Exp3_Day0		esrrb-Exp1_Day1	esrrb-Exp2_Day1	esrrb-Exp3_Day1		esrrb-Exp1_Day3	esrrb-Exp2_Day3	esrrb-Exp3_Day3		esrrb-Exp1_Day5	esrrb-Exp2_Day5	esrrb-Exp3_Day5		Average Day0	Average Day1	Average Day3	Average Day4
mmu-mir-762	MIMAT0003892	T2		HITS-CLIP	21258322	Unspecified		4931428F04Rik	#N/A	0.36977	0.502331	1.07826	0	0	6.99365	6.89851	7.16386	0	7.10414	7.04251	7.05917	0	7.1979	7.09127	7.09297	0	7.05617	7.17948	7.13848		7.01867	7.06861	7.12738	7.12471
mmu-mir-762	MIMAT0003892	Armc2	213402	HITS-CLIP	21258322	Unspecified		Btaf1	Btaf1	0.000291711	0.00180376	1.21121			10.7771	10.6889	10.6536		10.6692	10.7649	10.6779		10.6152	10.6382	10.6741		10.3959	10.4259	10.4685		10.7065	10.704	10.6425	10.4301	3 up
mmu-mir-762	MIMAT0003892	Gas2l3	237436	HITS-CLIP	21258322	Unspecified		D430041D05Rik	#N/A	#N/A	#N/A	#N/A			#N/A	#N/A	#N/A		#N/A	#N/A	#N/A		#N/A	#N/A	#N/A		#N/A	#N/A	#N/A		#N/A	#N/A	#N/A	#N/A	1 down
mmu-mir-762	MIMAT0003892	Cep170b	217882	HITS-CLIP	23597149	Unspecified		Pbxip1	Pbxip1	0.157796	0.262567	1.1096			7.71705	7.84109	7.69236		7.71815	7.60557	7.58581		7.64274	7.72637	7.50641		7.6749	7.82702	7.82369		7.75017	7.63651	7.62517	7.77521
mmu-mir-762	MIMAT0003892	Nup133	234865	HITS-CLIP	23142080	Unspecified		Trak1	Trak1	0.000173365	0.00121177	1.23946			8.15434	8.09671	8.12054		8.32549	8.3047	8.30986		8.24357	8.23209	8.13155		8.36825	8.4457	8.48676		8.12386	8.31335	8.2024	8.43357
mmu-mir-762	MIMAT0003892	4931428F04Rik	74356	HITS-CLIP	21258322	Unspecified
mmu-mir-762	MIMAT0003892	Btaf1	107182	HITS-CLIP	21258322	Unspecified		8 common elements in "List 1" and "Nog Reg":
mmu-mir-762	MIMAT0003892	D430041D05Rik	241589	HITS-CLIP	21258322	Unspecified		T2	T2	0.397292	0.529484	1.11623	0	0	6.72107	6.6883	6.94641	0	6.87914	6.98805	6.72319	0	6.77656	6.84814	6.69671	0	6.66174	6.69814	6.75462		6.78526	6.86346	6.77381	6.70483
mmu-mir-762	MIMAT0003892	Efna5	13640	HITS-CLIP	21258322	Unspecified		Armc2	Armc2	0.0400696	0.0877739	1.31802			5.14404	4.77844	4.92842		4.66973	4.54977	4.60399		4.7645	4.51055	4.38073		4.50915	4.68667	4.69926		4.9503	4.60783	4.55193	4.63169	2 up
mmu-mir-762	MIMAT0003892	Rasa2	114713	HITS-CLIP	23142080	Unspecified		Gas2l3	Gas2l3	0.000152142	0.00110148	1.33375			10.2537	10.1846	10.0721		10.1355	10.1783	10.0841		10.3094	10.3415	10.3961		9.93485	9.94855	9.91709		10.1701	10.1326	10.349	9.9335	5 down
mmu-mir-762	MIMAT0003892	Pbxip1	229534	HITS-CLIP	21258322	Unspecified		Cep170b	#N/A	#N/A	#N/A	#N/A			#N/A	#N/A	#N/A		#N/A	#N/A	#N/A		#N/A	#N/A	#N/A		#N/A	#N/A	#N/A		#N/A	#N/A	#N/A	#N/A
mmu-mir-762	MIMAT0003892	Trak1	67095	HITS-CLIP	23597149	Unspecified		Nup133	Nup133	0.0829614	0.157629	1.08367			11.2324	11.3809	11.2633		11.1967	11.2824	11.2362		11.2269	11.2293	11.2406		11.1714	11.1604	11.1969		11.2922	11.2385	11.2323	11.1763
mmu-mir-762	MIMAT0003892	Xpo7	65246	HITS-CLIP	21258322	Unspecified		Efna5	Efna5	2.70855e-06	7.12228e-05	3.00668			6.55223	6.58443	6.71375		6.61711	6.59492	6.7561		7.17837	7.18733	7.18513		8.41325	7.91641	8.28525		6.6168	6.65604	7.18361	8.20497
mmu-mir-762	MIMAT0003892	Trak1	67095	HITS-CLIP	21258322	Unspecified		Rasa2	Rasa2	6.59868e-05	0.000597166	1.50063			9.06874	9.02587	8.97748		9.06895	9.13542	9.08877		9.24254	9.09562	9.15306		9.46458	9.68977	9.67445		9.02403	9.09771	9.16374	9.6096
								Xpo7	Xpo7	0.0017607	0.00711942	1.16286			10.9714	10.9422	10.859		11.0978	11.0776	11.0074		10.997	10.9824	10.9332		10.8507	10.8141	10.8648		10.9242	11.0609	10.9709	10.8432

## Sheet: mmu-mir-99b-5p
								3 common elements in "List 1" and "Reg":		Anova	FDR	Fold	Correl		esrrb-Exp1_Day0	esrrb-Exp2_Day0	esrrb-Exp3_Day0		esrrb-Exp1_Day1	esrrb-Exp2_Day1	esrrb-Exp3_Day1		esrrb-Exp1_Day3	esrrb-Exp2_Day3	esrrb-Exp3_Day3		esrrb-Exp1_Day5	esrrb-Exp2_Day5	esrrb-Exp3_Day5		Average Day 0	Average Day 1	Average Day 3	Average Day 5
mmu-mir-99b-5p	MIMAT0000132	Slc35d2	70484	HITS-CLIP	21258322	Unspecified		Comp	#N/A	0.406708	0.538087	1.17165			6.44764	6.11166	6.44266		6.49464	6.33498	6.63508		6.52951	6.65953	6.47279		6.38642	6.82739	6.47376		6.33398	6.48823	6.55394	6.56252	1 up
mmu-mir-99b-5p	MIMAT0000132	Comp	12845	HITS-CLIP	21258322	Unspecified		Grik3	#N/A	0.00100897	0.00461878	1.55568			9.15835	9.01074	9.15249		8.43853	8.43712	8.53328		8.85662	8.72368	8.69497		8.83309	8.59106	8.9533		9.10719	8.46964	8.75843	8.79248	1 Down
mmu-mir-99b-5p	MIMAT0000132	Grik3	14807	HITS-CLIP	23597149	Unspecified
mmu-mir-99b-5p	MIMAT0000132	Asxl2	75302	HITS-CLIP	21258322	Unspecified		1 common element in "List 1" and "Nog Reg":		Anova	FDR	Fold	Correl		esrrb-Exp1_Day0	esrrb-Exp2_Day0	esrrb-Exp3_Day0		esrrb-Exp1_Day1	esrrb-Exp2_Day1	esrrb-Exp3_Day1		esrrb-Exp1_Day3	esrrb-Exp2_Day3	esrrb-Exp3_Day3
								Slc35d2	#N/A	0.0151466	0.040005	1.27777			7.46072	7.76319	7.59792		7.58593	7.4376	7.56559		7.45058	7.28192	7.26001		7.67042	7.73393	7.64904		7.60728	7.52971	7.33084	7.68446	1 Up

## Sheet: mmu_mir_499_5p
								7 common elements in "List 1" and "Reg":		Anova	FDR	Fold	Correl		esrrb-Exp1_Day0	esrrb-Exp2_Day0	esrrb-Exp3_Day0		esrrb-Exp1_Day1	esrrb-Exp2_Day1	esrrb-Exp3_Day1		esrrb-Exp1_Day3	esrrb-Exp2_Day3	esrrb-Exp3_Day3		esrrb-Exp1_Day5	esrrb-Exp2_Day5	esrrb-Exp3_Day5		Average Day0	Average Day1	Average Day3	Average Day5
mmu-mir-499-5p	MIMAT0003482	Fzd8	14370	Western blot	24593893	Unspecified		Pknox1	Pknox1	0.000696068	0.00349161	1.22311	0	0	8.8416	8.88787	8.86536	0	8.87893	8.96337	8.86984	0	8.70298	8.5716	8.56588	0	8.59243	8.67093	8.73265	1	8.86494	8.90405	8.61349	8.66534
mmu-mir-499-5p	MIMAT0003482	Pknox1	18771	HITS-CLIP	23142080	Unspecified		Tmco3	Tmco3	0.00317141	0.0113444	1.20837			8.62949	8.6404	8.53359		8.59728	8.58671	8.61513		8.6503	8.43637	8.59122		8.80135	8.85836	8.83738	2	8.60116	8.59971	8.5593	8.83236	2 up
mmu-mir-499-5p	MIMAT0003482	Pbx2	18515	HITS-CLIP	21258322	Unspecified		Zfp617	Zfp617	0.592379	0.703286	1.09629			8.67768	8.98362	8.61657		8.58672	8.65927	8.63398		8.71741	8.63294	8.59802		8.8871	8.53893	8.79191	3	8.75929	8.62666	8.64946	8.73931	5 down
mmu-mir-499-5p	MIMAT0003482	Tmco3	234076	HITS-CLIP	25083871	Unspecified		Auts2	Auts2	0.000126931	0.000963445	1.53919			6.73465	6.77395	6.86902		7.03271	7.08752	7.12451		7.39297	7.42389	7.42727		7.02693	7.11745	7.30506	4	6.79254	7.08158	7.41471	7.14982
mmu-mir-499-5p	MIMAT0003482	Zfp617	170938	HITS-CLIP	23142080	Unspecified		Gprc5b	Gprc5b	0.000431667	0.00241984	1.18774			7.80324	7.77737	7.82789		7.85188	7.8017	7.83161		7.94398	7.95063	7.86264		7.61274	7.70275	7.69711	5	7.80283	7.8284	7.91908	7.67086
mmu-mir-499-5p	MIMAT0003482	Zfp617	217843	HITS-CLIP	21258322	Unspecified		Terf2ip	Terf2ip	0.914588	0.943511	1.03209			8.304	8.16957	8.2256		8.09664	8.2859	8.29707		8.26674	8.20646	8.08926		8.2575	8.12476	8.23626	6	8.23306	8.22654	8.18749	8.20617
mmu-mir-499-5p	MIMAT0003482	Auts2	319974	HITS-CLIP	25083871	Unspecified		Mcl1	Mcl1	3.21598e-05	0.00035872	1.22101			12.4564	12.3479	12.3728		12.5121	12.5098	12.541		12.2651	12.293	12.2672		12.2154	12.271	12.2123	7	12.3924	12.521	12.2751	12.2329
mmu-mir-499-5p	MIMAT0003482	Ppp3ca	19055	Western blot	24593893	Unspecified
mmu-mir-499-5p	MIMAT0003482	Ccnd1	12443	HITS-CLIP	21258322	Unspecified		9 common elements in "List 1" and "Nog Reg":
mmu-mir-499-5p	MIMAT0003482	Gprc5b	64297	HITS-CLIP	23142080	Unspecified		Fzd8	Unspecified	0.00537235	0.0172495	1.39653	0	0	6.74029	6.97867	7.07014	0	7.11631	7.13891	7.1948	0	7.2611	7.41925	7.39618	0	7.3484	7.2984	7.58782	1	6.9297	7.15	7.35884	7.41154
mmu-mir-499-5p	MIMAT0003482	Cramp1l	57354	HITS-CLIP	25083871	Unspecified		Pbx2	Pbx2	0.000213538	0.00141714	1.57156			8.65184	8.80823	8.74213		8.65977	8.5947	8.67036		8.91522	8.87379	8.79237		9.33386	9.10805	9.43951	2	8.73407	8.64161	8.86046	9.29381
mmu-mir-499-5p	MIMAT0003482	Terf2ip	57321	HITS-CLIP	25083871	Unspecified		Ppp3ca	Ppp3ca	0.000853851	0.00406523	1.27459			9.36258	9.26966	9.26067		9.33404	9.3088	9.30135		9.32164	9.29567	9.25513		9.50488	9.65864	9.759	3	9.29764	9.31473	9.29081	9.64084	7 up
mmu-mir-499-5p	MIMAT0003482	Foxp2	114142	HITS-CLIP	25083871	Unspecified		Ccnd1	Ccnd1	0.000139111	0.00103277	1.53189			10.0454	10.006	10.0874		10.5418	10.5698	10.5621		10.0175	10.1087	10.0714		10.0828	9.75386	9.99106	4	10.0463	10.5579	10.0659	9.94256	2 down
mmu-mir-499-5p	MIMAT0003482	Vegfa	22339	Western blot	24593893	Unspecified		Cramp1l	Cramp1l	0.00457094	0.0151756	1.1894			7.8096	7.80572	7.88273		7.95909	7.82256	7.89206		8.02175	8.09699	8.02733		7.99965	8.05945	8.18966	5	7.83268	7.89124	8.04869	8.08292
mmu-mir-499-5p	MIMAT0003482	Pcdhb17	93888	HITS-CLIP	25083871	Unspecified		Foxp2	Foxp2	0.169673	0.277888	1.16781			5.65509	5.8908	5.68684		5.73901	5.87916	5.89792		5.80442	6.07869	6.02104		5.87398	5.83084	5.7734	6	5.74424	5.8387	5.96805	5.82607
mmu-mir-499-5p	MIMAT0003482	Sox6	20679	Flow//Luciferase assay//qRT-PCR//Western blot	24040263	Unspecified		Vegfa	Vegfa	1.02916e-06	4.08503e-05	1.63653			9.38842	9.37009	9.4335		9.72039	9.70041	9.70597		9.82443	9.76123	9.73087		10.0455	10.1997	10.0787	7	9.39733	9.70892	9.77218	10.108
mmu-mir-499-5p	MIMAT0003482	Mcl1	17210	HITS-CLIP	23597149	Unspecified		Pcdhb17	Pcdhb17	0.955538	0.970864	1.05137			4.78089	4.36399	4.75058		4.72149	4.50283	4.77273		4.60764	4.78993	4.54003		4.59977	4.71441	4.46605	8	4.63182	4.66568	4.64586	4.59341
								Sox6	Sox6	0.408605	0.539772	1.09707			6.63364	6.57198	6.85899		6.6847	6.64173	6.59835		6.81886	6.64598	6.8609		6.70052	6.73289	6.86494	9	6.6882	6.64159	6.77525	6.76612

## Sheet: mmu_mir-193a_3p
								2 common elements in "List 1" and "Reg":		Anova	FDR	Fold	Correl		esrrb-Exp1_Day0	esrrb-Exp2_Day0	esrrb-Exp3_Day0		esrrb-Exp1_Day1	esrrb-Exp2_Day1	esrrb-Exp3_Day1		esrrb-Exp1_Day3	esrrb-Exp2_Day3	esrrb-Exp3_Day3		esrrb-Exp1_Day5	esrrb-Exp2_Day5	esrrb-Exp3_Day5		AVERAGE Day0	AVERAGE Day1	AVERAGE Day3	AVERAGE Day5
mmu-mir-193a-3p	MIMAT0000223	Kif15	209737	HITS-CLIP	21258322	Unspecified		Mrpl45	Mrpl45	0.000173365	0.00121177	1.24656	0	0	11.2883	11.303	11.3029	0	11.3489	11.3019	11.3869	0	11.2052	11.1956	11.1664	0	11.1229	10.9849	10.976		11.2981	11.3459	11.1891	11.0279	2 down
mmu-mir-193a-3p	MIMAT0000223	Gla	11605	HITS-CLIP	25083871	Unspecified		Dph3	Dph3	0.00106503	0.00482698	1.24319			8.60265	8.67049	8.67235		8.7468	8.88669	8.78907		8.54943	8.61622	8.46399		8.53993	8.49816	8.44234		8.6485	8.80752	8.54321	8.49347
mmu-mir-193a-3p	MIMAT0000223	Mrpl45	67036	HITS-CLIP	21258322	Unspecified
mmu-mir-193a-3p	MIMAT0000223	Metap2	56307	HITS-CLIP	23142080	Unspecified
mmu-mir-193a-3p	MIMAT0000223	Ifngr2	15980	HITS-CLIP	21258322	Unspecified		6 common elements in "List 1" and "Nog Reg":
mmu-mir-193a-3p	MIMAT0000223	Dph3	105638	HITS-CLIP	21258322	Unspecified		Kif15	Kif15	0.00482756	0.0158596	1.22693	0	0	10.8776	10.8957	10.7331	0	10.6221	10.663	10.4899	0	10.9011	10.8874	10.8717	0	10.6609	10.7986	10.7295		10.8355	10.5917	10.8867	10.7297
mmu-mir-193a-3p	MIMAT0000223	Ubxn2a	217379	HITS-CLIP	21258322	Unspecified		Gla	Gla	0.0531272	0.110373	1.1894			10.3325	10.2994	10.3523		10.2548	10.2436	10.1309		10.2104	10.0912	10.07		9.91399	10.2328	10.0867		10.3281	10.2098	10.1238	10.0778
mmu-mir-193a-3p	MIMAT0000223	Tmem245	242474	HITS-CLIP	21258322	Unspecified		Metap2	Metap2	0.123738	0.216948	1.06184			12.1487	12.1469	12.1389		12.0658	12.1429	12.0516		12.1012	12.0913	12.016		12.0906	12.0044	12.0797		12.1448	12.0868	12.0695	12.0583	1 up
								Ifngr2	Ifngr2	1.22855e-05	0.000185101	1.84889			8.51063	8.60521	8.6654		8.68481	8.78145	8.68237		8.64534	8.36263	8.66666		9.40551	9.45877	9.47034		8.59375	8.71621	8.55821	9.44487	4 down
								Ubxn2a	Ubxn2a	1.56766e-05	0.000217032	1.40008			11.4998	11.4542	11.4385		11.5899	11.5645	11.4775		11.0646	11.0542	11.0566		11.2538	11.4068	11.2883		11.4642	11.544	11.0584	11.3163
								Tmem245	#N/A	#N/A	#N/A	#N/A			#N/A	#N/A	#N/A		#N/A	#N/A	#N/A		#N/A	#N/A	#N/A		#N/A	#N/A	#N/A		#N/A	#N/A	#N/A	#N/A

## Sheet: mmu_mir_320_3p
								6 common elements in "List 1" and "Reg":		Anova	FDR	Fold	Correl		esrrb-Exp1_Day0	esrrb-Exp2_Day0	esrrb-Exp3_Day0		esrrb-Exp1_Day1	esrrb-Exp2_Day1	esrrb-Exp3_Day1		esrrb-Exp1_Day3	esrrb-Exp2_Day3	esrrb-Exp3_Day3		esrrb-Exp1_Day5	esrrb-Exp2_Day5	esrrb-Exp3_Day5		Average Day 0	Average Day 1	Average Day 3	Average Day 5
mmu-mir-320-3p	MIMAT0000666	Fosl2	14284	HITS-CLIP	23142080	Unspecified		Fosl2	Fosl2	5.26744e-05	0.000507252	2.01166	0	0	7.56501	7.56501	7.65939	0	7.72559	7.67616	7.51846	0	7.85003	8.00519	7.92235	0	8.59935	8.41212	8.51414		7.59647	7.64007	7.92586	8.50854	3 up
mmu-mir-320-3p	MIMAT0000666	Itga9	104099	HITS-CLIP	25083871	Unspecified		Cyp1a2	Cyp1a2	0.128264	0.223183	1.12931			5.48985	5.48985	5.3543		5.37746	5.22937	5.27963		5.27898	5.24069	5.13685		5.34652	5.24397	5.14461		5.44467	5.29549	5.21884	5.24504	3 down
mmu-mir-320-3p	MIMAT0000666	Cpd	12874	HITS-CLIP	25083871	Unspecified		Coro1a	Coro1a	1.12877e-05	0.000175442	1.77578			7.03972	7.03972	6.8266		7.1972	7.2419	7.24207		7.83485	7.7876	7.80337		7.15393	7.23813	7.33191		6.96868	7.22705	7.80861	7.24132
mmu-mir-320-3p	MIMAT0000666	Sf1	22668	Flow cytometry//Luciferase assay//Western blot//qRT-PCR//Immunohistochemistry	24828505	Unspecified		Emilin2	Emilin2	0.321376	0.453153	1.15171			6.71335	6.71335	6.69967		6.7156	7.00863	6.63905		6.76092	6.76228	6.86602		6.65375	6.68854	6.71161		6.70879	6.78776	6.79641	6.68463
mmu-mir-320-3p	MIMAT0000666	Igf2bp3	140488	HITS-CLIP	23142080	Unspecified		Gns	Gns	0.000104973	0.000839713	1.528			9.69223	9.69223	9.70294		9.86349	9.87249	9.91206		10.0292	10.0156	9.89234		10.2117	10.2651	10.4768		9.6958	9.88268	9.97905	10.3178
mmu-mir-320-3p	MIMAT0000666	Tmem236	625286	HITS-CLIP	23597149	Unspecified		Spry4	Spry4	1.02916e-06	4.08503e-05	2.64813			9.76284	9.76284	9.46143		9.76149	9.86166	9.85887		8.82068	9.04082	9.04627		8.34148	8.46796	8.45765		9.66237	9.82734	8.96926	8.42236
mmu-mir-320-3p	MIMAT0000666	Tmem236	625286	HITS-CLIP	25083871	Unspecified
mmu-mir-320-3p	MIMAT0000666	Ccdc121	403180	HITS-CLIP	25083871	Unspecified
mmu-mir-320-3p	MIMAT0000666	Synb	239167	HITS-CLIP	23597149	Unspecified		20 common elements in "List 1" and "Nog Reg":		Anova	FDR	Fold	Correl		esrrb-Exp1_Day0	esrrb-Exp2_Day0	esrrb-Exp3_Day0		esrrb-Exp1_Day1	esrrb-Exp2_Day1	esrrb-Exp3_Day1		esrrb-Exp1_Day3	esrrb-Exp2_Day3	esrrb-Exp3_Day3
mmu-mir-320-3p	MIMAT0000666	Synb	239167	HITS-CLIP	25083871	Unspecified		Itga9	Itga9	0.176394	0.286539	1.19581	0	0	7.19639	6.91796	7.1108	0	7.12703	7.08805	7.15917	0	6.95053	6.75739	6.89235	0	7.06863	6.8001	7.18814		7.07505	7.12475	6.86676	7.01896
mmu-mir-320-3p	MIMAT0000666	Cyp1a2	13106	HITS-CLIP	25083871	Unspecified		Cpd	Cpd	2.70855e-06	7.12228e-05	1.72472			9.25457	9.24412	9.17342		9.34141	9.32125	9.38582		9.47541	9.29841	9.40385		9.91827	10.0233	10.0896		9.22404	9.3495	9.39255	10.0104	10 up
mmu-mir-320-3p	MIMAT0000666	Serpine1	18792	HITS-CLIP	23142080	Unspecified		Sf1	Sf1	0.688921	0.780379	1.05399			10.884	10.8613	10.7893		10.8995	10.8973	10.9653		10.8268	10.89	10.8798		10.8784	10.6938	10.9899		10.8448	10.9207	10.8655	10.854	7 down
mmu-mir-320-3p	MIMAT0000666	E2f1	13555	Flow cytometry//Luciferase assay//Western blot//qRT-PCR//Immunohistochemistry	24828505	Unspecified		Igf2bp3	Igf2bp3	3.43673e-06	8.19522e-05	1.79995			10.1216	10.2554	9.97264		10.1488	10.202	10.1486		10.6518	10.7097	10.7095		11.029	10.8898	10.9748		10.1166	10.1665	10.6904	10.9645
mmu-mir-320-3p	MIMAT0000666	Ets2	23872	Luciferase assay//Western blot	22179046	Unspecified		Tmem236	#N/A	#N/A	#N/A	#N/A			#N/A	#N/A	#N/A		#N/A	#N/A	#N/A		#N/A	#N/A	#N/A		#N/A	#N/A	#N/A		#N/A	#N/A	#N/A	#N/A
mmu-mir-320-3p	MIMAT0000666	Bicd2	76895	HITS-CLIP	23142080	Unspecified		Ccdc121	Ccdc121	0.408605	0.539772	1.08028			7.00887	6.82625	6.99108		6.86744	6.93549	6.91712		6.81786	7.01481	6.91563		6.94656	7.11094	6.99676		6.94206	6.90668	6.9161	7.01809
mmu-mir-320-3p	MIMAT0000666	Mmp9	17395	Luciferase assay//Western blot	22179046	Unspecified		Synb	#N/A	#N/A	#N/A	#N/A			#N/A	#N/A	#N/A		#N/A	#N/A	#N/A		#N/A	#N/A	#N/A		#N/A	#N/A	#N/A		#N/A	#N/A	#N/A	#N/A
mmu-mir-320-3p	MIMAT0000666	Coro1a	12721	Flow//Luciferase assay//qRT-PCR//Western blot	22925886	Unspecified		Serpine1	Serpine1	1.07904e-07	1.25318e-05	6.04859			10.3614	10.2846	10.1645		9.73799	9.94975	9.90112		7.65659	7.43617	7.92793		8.65835	8.7372	8.8639		10.2702	9.86295	7.67356	8.75315
mmu-mir-320-3p	MIMAT0000666	Cplx2	12890	HITS-CLIP	21258322	Unspecified		E2f1	E2f1	0.140556	0.2397	1.08616			8.45049	8.4097	8.54325		8.64134	8.53505	8.52611		8.52876	8.65391	8.50036		8.47817	8.48623	8.3804		8.46781	8.5675	8.56101	8.44827
mmu-mir-320-3p	MIMAT0000666	P2ry1	18441	HITS-CLIP	25083871	Unspecified		Ets2	Ets2	2.45023e-05	0.000297658	1.60903			8.25054	8.46787	8.3045		8.32071	8.37622	8.31451		8.49736	8.37808	8.48899		9.06279	8.90684	9.10039		8.34097	8.33715	8.45481	9.02334
mmu-mir-320-3p	MIMAT0000666	Emilin2	246707	Luciferase assay//Western blot	22179046	Unspecified		Bicd2	Bicd2	0.000173365	0.00121177	1.18144			8.27758	8.25201	8.31505		8.40622	8.33993	8.37406		8.1863	8.21981	8.15909		8.39783	8.40759	8.48141		8.28155	8.3734	8.1884	8.42894
mmu-mir-320-3p	MIMAT0000666	Fam168b	214469	HITS-CLIP	23142080	Unspecified		Mmp9	Mmp9	0.00921082	0.0265467	1.32707			6.47416	6.22398	6.29606		6.41705	6.64237	6.45958		6.25458	6.41214	6.29133		6.84645	6.58023	6.75611		6.3314	6.50633	6.31935	6.72759
mmu-mir-320-3p	MIMAT0000666	Prickle2	243548	HITS-CLIP	25083871	Unspecified		Cplx2	Cplx2	0.210079	0.328454	1.09107			6.43735	6.5503	6.56923		6.64524	6.65926	6.54995		6.60664	6.64029	6.5276		6.48117	6.39688	6.59918		6.51896	6.61815	6.59151	6.49241
mmu-mir-320-3p	MIMAT0000666	Mfsd4	213006	HITS-CLIP	25083871	Unspecified		P2ry1	P2ry1	0.0251681	0.0603026	1.28869			7.21735	7.15517	7.07177		7.20937	7.5479	7.29939		7.50556	7.3822	7.65425		7.07026	7.22566	7.24282		7.1481	7.35222	7.514	7.17958
mmu-mir-320-3p	MIMAT0000666	Mfsd4	213006	HITS-CLIP	23142080	Unspecified		Fam168b	#N/A	#N/A	#N/A	#N/A			#N/A	#N/A	#N/A		#N/A	#N/A	#N/A		#N/A	#N/A	#N/A		#N/A	#N/A	#N/A		#N/A	#N/A	#N/A	#N/A
mmu-mir-320-3p	MIMAT0000666	Gns	75612	HITS-CLIP	23142080	Unspecified		Prickle2	Prickle2	0.000389407	0.00224154	1.80379			7.34518	7.11061	7.23426		6.74371	7.03076	7.06432		6.84339	6.86618	6.64406		6.50872	6.33566	6.29258		7.23002	6.94626	6.78454	6.37899
mmu-mir-320-3p	MIMAT0000666	Hspb6	243912	GFP reporter assay//Luciferase assay//Western blot	19380620	Unspecified		Mfsd4	Mfsd4	0.541458	0.660588	1.08419			6.93866	6.84449	7.04143		6.86348	6.89727	6.81794		6.9194	7.07754	6.93162		6.90806	7.03131	6.72598		6.94152	6.85957	6.97619	6.88845
mmu-mir-320-3p	MIMAT0000666	Spry4	24066	HITS-CLIP	25083871	Unspecified		Hspb6	Hspb6	0.00386111	0.0132521	1.16814			8.17097	8.14477	8.19335		8.02506	7.93721	7.99128		8.22071	8.14796	8.25751		7.95237	8.08569	8.10466		8.1697	7.98452	8.20873	8.04757
mmu-mir-320-3p	MIMAT0000666	Zzz3	108946	HITS-CLIP	25083871	Unspecified		Zzz3	Zzz3	0.0713597	0.139658	1.11399			10.4231	10.2973	10.1913		10.2448	10.2574	10.2083		10.1513	10.1724	10.247		10.3477	10.3441	10.346		10.3039	10.2369	10.1902	10.3459
mmu-mir-320-3p	MIMAT0000666	Unc5c	22253	HITS-CLIP	25083871	Unspecified		Unc5c	Unc5c	0.124634	0.218184	1.24065			6.60098	6.12796	6.49567		6.47117	6.32871	6.43436		6.18588	6.31667	6.26273		6.54001	6.52874	6.62983		6.4082	6.41141	6.25509	6.56619

[truncated: 2 more sheets: mmu_mir_106b, mmu_mir_32_5p]
